# Supplementary material for: N-(2,5-Dichloro­phen­yl)succinamic acid
Source: Acta Crystallogr Sect E Struct Rep Online. 2011 Jul 23;67(Pt 8):o2093. doi: 10.1107/S1600536811028297 (PMC3213535; doi:10.1107/S1600536811028297)
Supplement: Supplementary file 1 [file e-67-o2093-sup1.cif]

##############################################################################
#                                                                            #
# This CIF contains the data in a paper accepted for publication in          #
# Acta Crystallographica Section E. It conforms to the requirements of       #
# Notes for Authors for Acta Crystallographica Section E, and has been       #
# peer reviewed under the auspices of the IUCr Commission on Journals.       #
#                                                                            #
# Full details of the Crystallographic Information File format               #
# are given in the paper "The Crystallographic Information File (CIF):       #
# a New Standard Archive File for Crystallography" by S. R. Hall, F. H.      #
# Allen and I. D. Brown [Acta Cryst. (1991), A47, 655-685].                  #
#                                                                            #
# The current version of the core CIF dictionary is obtainable from          #
# ftp://ftp.iucr.org/pub/cif_core.dic.                                       #
#                                                                            #
# Software is freely available for graphical display of the structure(s)     #
# in this CIF. For information consult the CIF software page                 #
# http://www.iucr.org/resources/cif/software.                                #
#                                                                            #
# This file may be used for bona fide research purposes within the           #
# scientific community so long as proper attribution is given to the journal # 
# article from which it was obtained.                                        #
#                                                                            #
##############################################################################
data_I
_audit_creation_method     SHELXL-97
_chemical_name_systematic
;
<i>N</i>-(2,5-Dichlorophenyl)succinamic acid
;
_chemical_name_common     ?
_chemical_formula_moiety     'C10 H9 Cl2 N O3'
_chemical_formula_sum     'C10 H9 Cl2 N O3'
_chemical_formula_iupac     'C10 H9 Cl2 N O3'
_chemical_formula_weight     262.08
_chemical_melting_point     ?
_symmetry_cell_setting     monoclinic
_symmetry_space_group_name_H-M     'P 21/c'
_symmetry_space_group_name_HALL     '-P 2ybc'
loop_
    _symmetry_equiv_pos_as_xyz
    'x, y, z'
    '-x, y+1/2, -z+1/2'
    '-x, -y, -z'
    'x, -y-1/2, z-1/2'
_cell_length_a     5.7260(10)
_cell_length_b     4.7870(10)
_cell_length_c     41.583(6)
_cell_angle_alpha     90.00
_cell_angle_beta     91.93(2)
_cell_angle_gamma     90.00
_cell_volume     1139.2(4)
_cell_formula_units_Z     4
_cell_measurement_reflns_used     987
_cell_measurement_theta_min     2.93
_cell_measurement_theta_max     27.68
_cell_measurement_temperature     293(2)
_exptl_crystal_description     needle
_exptl_crystal_colour     colourless
_exptl_crystal_size_max     0.44
_exptl_crystal_size_mid     0.16
_exptl_crystal_size_min     0.09
_exptl_crystal_density_diffrn     1.528
_exptl_crystal_density_meas     ?
_exptl_crystal_density_method     'not measured'
_exptl_crystal_F_000     536
_exptl_absorpt_coefficient_mu     0.560
_exptl_absorpt_correction_type     multi-scan
_exptl_absorpt_process_details
;
(CrysAlis RED; Oxford Diffraction, 2009)
;
_exptl_absorpt_correction_T_min     0.7908
_exptl_absorpt_correction_T_max     0.9514
_exptl_special_details     ?
_diffrn_ambient_temperature     293(2)
_diffrn_radiation_type     MoK\a
_diffrn_radiation_wavelength     0.71073
_diffrn_radiation_source     'fine-focus sealed tube'
_diffrn_radiation_monochromator     graphite
_diffrn_measurement_device_type
;
Oxford Diffraction Xcalibur diffractometer
with a Sapphire CCD detector
;
_diffrn_measurement_method
;
Rotation method data acquisition using \w
;
_diffrn_detector_area_resol_mean     ?
_diffrn_reflns_number     3375
_diffrn_reflns_av_R_equivalents     0.0220
_diffrn_reflns_av_sigmaI/netI     0.0372
_diffrn_reflns_theta_min     2.94
_diffrn_reflns_theta_max     25.34
_diffrn_reflns_theta_full     25.34
_diffrn_measured_fraction_theta_max     0.989
_diffrn_measured_fraction_theta_full     0.989
_diffrn_reflns_limit_h_min     -5
_diffrn_reflns_limit_h_max     6
_diffrn_reflns_limit_k_min     -5
_diffrn_reflns_limit_k_max     2
_diffrn_reflns_limit_l_min     -50
_diffrn_reflns_limit_l_max     37
_diffrn_standards_number     0
_diffrn_standards_interval_count     ?
_diffrn_standards_interval_time     ?
_diffrn_standards_decay_%     0
_refine_special_details
;
Refinement of <i>F</i>^2^ against ALL reflections. The weighted <i>R</i>-factor
<i>wR</i> and goodness of fit <i>S</i> are based on <i>F</i>^2^, conventional
<i>R</i>-factors <i>R</i> are based on <i>F</i>, with <i>F</i> set to zero for
negative <i>F</i>^2^. The threshold expression of <i>F</i>^2^ >
\s(<i>F</i>^2^) is used only for calculating <i>R</i>-factors(gt) <i>etc</i>.
and is not relevant to the choice of reflections for refinement.
<i>R</i>-factors based on <i>F</i>^2^ are statistically about twice as large
as those based on <i>F</i>, and <i>R</i>- factors based on ALL data will be
even larger.
;
_reflns_number_total     2046
_reflns_number_gt     1552
_reflns_threshold_expression     I>2\s(I)
_refine_ls_structure_factor_coef     Fsqd
_refine_ls_matrix_type     full
_refine_ls_R_factor_all     0.1006
_refine_ls_R_factor_gt     0.0768
_refine_ls_wR_factor_gt     0.1609
_refine_ls_wR_factor_ref     0.1708
_refine_ls_goodness_of_fit_ref     1.139
_refine_ls_restrained_S_all     1.162
_refine_ls_number_reflns     2046
_refine_ls_number_parameters     185
_refine_ls_number_restraints     54
_refine_ls_hydrogen_treatment     mixed
_refine_ls_weighting_scheme     calc
_refine_ls_weighting_details
         'calc w=1/[\s^2^(Fo^2^)+(0.0436P)^2^+4.5440P] where P=(Fo^2^+2Fc^2^)/3'
_atom_sites_solution_hydrogens     geom
_atom_sites_solution_primary     direct
_atom_sites_solution_secondary     difmap
_refine_ls_shift/su_max     0.048
_refine_ls_shift/su_mean     0.005
_refine_diff_density_max     0.753
_refine_diff_density_min     -0.412
_refine_ls_extinction_method     none
_refine_ls_extinction_coef     ?
loop_
    _atom_type_symbol
    _atom_type_description
    _atom_type_scat_dispersion_real
    _atom_type_scat_dispersion_imag
    _atom_type_scat_source
    'C' 'C' 0.0033 0.0016
                         'International Tables Vol C Tables 4.2.6.8 and 6.1.1.4'
    'H' 'H' 0.0000 0.0000
                         'International Tables Vol C Tables 4.2.6.8 and 6.1.1.4'
    'Cl' 'Cl' 0.1484 0.1585
                         'International Tables Vol C Tables 4.2.6.8 and 6.1.1.4'
    'N' 'N' 0.0061 0.0033
                         'International Tables Vol C Tables 4.2.6.8 and 6.1.1.4'
    'O' 'O' 0.0106 0.0060
                         'International Tables Vol C Tables 4.2.6.8 and 6.1.1.4'
_computing_data_collection
;
CrysAlis CCD (Oxford Diffraction, 2009)
;
_computing_cell_refinement
;
CrysAlis RED (Oxford Diffraction, 2009)
;
_computing_data_reduction
;
CrysAlis RED (Oxford Diffraction, 2009)
;
_computing_structure_solution     'SHELXS97 (Sheldrick, 2008)'
_computing_structure_refinement     'SHELXL97 (Sheldrick, 2008)'
_computing_molecular_graphics     'PLATON (Spek, 2009)'
_computing_publication_material     'SHELXL97 (Sheldrick, 2008)'
loop_
    _atom_site_type_symbol
    _atom_site_label
    _atom_site_fract_x
    _atom_site_fract_y
    _atom_site_fract_z
    _atom_site_U_iso_or_equiv
    _atom_site_adp_type
    _atom_site_calc_flag
    _atom_site_refinement_flags
    _atom_site_occupancy
    _atom_site_symmetry_multiplicity
    _atom_site_disorder_assembly
    _atom_site_disorder_group
    Cl Cl1 0.3416(2) -0.1995(3) 0.13931(4) 0.0513(4) Uani d . 1 1 . .
    Cl Cl2 0.8927(3) 0.6671(3) 0.22318(3) 0.0460(4) Uani d . 1 1 . .
    O O1 0.8848(9) 0.5091(8) 0.10285(10) 0.0599(13) Uani d . 1 1 . .
    O O2A 1.4182(19) -0.004(3) 0.0382(2) 0.088(4) Uani d PDU 0.60 1 A 1
    H H2A 1.4940 -0.0747 0.0239 0.106 Uiso calc PR 0.60 1 A 1
    O O2B 1.325(3) -0.072(3) 0.0293(4) 0.061(4) Uani d PDU 0.40 1 B 2
    H H2B 1.3972 -0.1171 0.0134 0.074 Uiso calc PR 0.40 1 B 2
    O O3A 1.259(2) 0.248(3) -0.0021(3) 0.082(4) Uani d PDU 0.60 1 A 1
    O O3B 1.357(4) 0.322(4) 0.0053(5) 0.096(7) Uani d PDU 0.40 1 B 2
    N N1 0.7824(8) 0.0816(9) 0.12040(10) 0.0342(10) Uani d D 1 1 . .
    H H1N 0.791(9) -0.091(5) 0.1164(13) 0.041 Uiso d D 1 1 . .
    C C1 0.6994(8) 0.1621(10) 0.15067(11) 0.0296(11) Uani d . 1 1 . .
    C C2 0.4967(9) 0.0438(11) 0.16233(12) 0.0342(12) Uani d . 1 1 . .
    C C3 0.4144(9) 0.1202(12) 0.19205(13) 0.0402(13) Uani d . 1 1 . .
    H H3 0.2780 0.0402 0.1994 0.048 Uiso calc R 1 1 . .
    C C4 0.5332(9) 0.3132(12) 0.21069(13) 0.0412(13) Uani d . 1 1 . .
    H H4 0.4777 0.3662 0.2305 0.049 Uiso calc R 1 1 . .
    C C5 0.7367(9) 0.4276(11) 0.19951(12) 0.0334(12) Uani d . 1 1 . .
    C C6 0.8201(8) 0.3543(11) 0.17001(11) 0.0321(12) Uani d . 1 1 . .
    H H6 0.9576 0.4337 0.1630 0.039 Uiso calc R 1 1 . .
    C C7 0.8798(10) 0.2569(11) 0.09932(13) 0.0369(13) Uani d . 1 1 . .
    C C8 0.9872(12) 0.1158(13) 0.07101(14) 0.0516(16) Uani d . 1 1 . .
    H H8A 1.1120 -0.0047 0.0791 0.062 Uiso calc R 1 1 C 1
    H H8B 0.8695 -0.0031 0.0608 0.062 Uiso calc R 1 1 C 1
    C C9A 1.082(2) 0.297(3) 0.0464(2) 0.044(3) Uani d PDU 0.60 1 A 1
    H H9A 1.1601 0.4541 0.0568 0.053 Uiso calc PR 0.60 1 A 1
    H H9B 0.9545 0.3688 0.0329 0.053 Uiso calc PR 0.60 1 A 1
    C C9B 1.172(3) 0.293(5) 0.0582(5) 0.058(5) Uani d PDU 0.40 1 B 2
    H H9C 1.2859 0.3277 0.0756 0.069 Uiso calc PR 0.40 1 B 2
    H H9D 1.1028 0.4709 0.0523 0.069 Uiso calc PR 0.40 1 B 2
    C C10A 1.253(3) 0.145(3) 0.0256(4) 0.057(4) Uani d PDU 0.60 1 A 1
    C C10B 1.302(4) 0.187(4) 0.0298(5) 0.043(6) Uani d PDU 0.40 1 B 2
loop_
    _atom_site_aniso_label
    _atom_site_aniso_U_11
    _atom_site_aniso_U_22
    _atom_site_aniso_U_33
    _atom_site_aniso_U_12
    _atom_site_aniso_U_13
    _atom_site_aniso_U_23
    Cl1 0.0426(8) 0.0500(9) 0.0613(9) -0.0162(7) 0.0020(7) -0.0020(8)
    Cl2 0.0553(9) 0.0455(8) 0.0376(7) -0.0051(7) 0.0053(6) -0.0069(7)
    O1 0.106(4) 0.026(2) 0.050(3) -0.007(2) 0.040(2) -0.0065(19)
    O2A 0.092(7) 0.118(8) 0.055(5) 0.027(6) 0.018(5) -0.009(5)
    O2B 0.068(6) 0.056(5) 0.062(6) 0.002(4) 0.031(4) -0.004(4)
    O3A 0.075(6) 0.109(8) 0.065(6) 0.019(6) 0.017(5) -0.005(6)
    O3B 0.110(10) 0.081(9) 0.099(10) 0.001(8) 0.038(8) 0.009(8)
    N1 0.044(2) 0.024(2) 0.037(2) -0.004(2) 0.0166(19) -0.004(2)
    C1 0.029(2) 0.025(3) 0.035(3) 0.003(2) 0.011(2) 0.001(2)
    C2 0.031(3) 0.030(3) 0.042(3) -0.003(2) 0.005(2) 0.001(2)
    C3 0.032(3) 0.045(3) 0.044(3) -0.003(3) 0.016(2) 0.008(3)
    C4 0.042(3) 0.046(3) 0.037(3) 0.004(3) 0.020(2) 0.005(3)
    C5 0.037(3) 0.031(3) 0.032(3) 0.004(2) 0.007(2) 0.002(2)
    C6 0.028(3) 0.033(3) 0.037(3) -0.001(2) 0.013(2) 0.005(2)
    C7 0.050(3) 0.026(3) 0.035(3) -0.002(2) 0.012(2) -0.006(2)
    C8 0.069(4) 0.043(3) 0.045(3) -0.007(3) 0.027(3) -0.012(3)
    C9A 0.062(6) 0.039(5) 0.032(5) 0.007(5) 0.013(4) 0.002(5)
    C9B 0.064(9) 0.050(8) 0.061(9) -0.001(8) 0.018(7) -0.011(8)
    C10A 0.061(7) 0.041(7) 0.073(8) -0.009(5) 0.043(6) 0.002(6)
    C10B 0.048(8) 0.037(8) 0.045(7) -0.001(5) 0.009(4) -0.004(5)
_geom_special_details
;
All e.s.d.'s (except the e.s.d. in the dihedral angle between two l.s. planes)
are estimated using the full covariance matrix. The cell e.s.d.'s are taken
into account individually in the estimation of e.s.d.'s in distances, angles
and torsion angles; correlations between e.s.d.'s in cell parameters are only
used when they are defined by crystal symmetry. An approximate (isotropic)
treatment of cell e.s.d.'s is used for estimating e.s.d.'s involving l.s.
planes.
;
loop_
    _geom_bond_atom_site_label_1
    _geom_bond_atom_site_label_2
    _geom_bond_site_symmetry_2
    _geom_bond_distance
    _geom_bond_publ_flag
    Cl1 C2 . 1.733(5) ?
    Cl2 C5 . 1.739(5) ?
    O1 C7 . 1.217(6) ?
    O2A C10A . 1.282(15) ?
    O2A H2A . 0.8200 ?
    O2B C10B . 1.246(17) ?
    O2B H2B . 0.8200 ?
    O3A C10A . 1.254(12) ?
    O3B C10B . 1.256(15) ?
    N1 C7 . 1.348(7) ?
    N1 C1 . 1.414(6) ?
    N1 H1N . 0.85(2) ?
    C1 C6 . 1.391(7) ?
    C1 C2 . 1.393(7) ?
    C2 C3 . 1.386(7) ?
    C3 C4 . 1.372(8) ?
    C3 H3 . 0.9300 ?
    C4 C5 . 1.382(7) ?
    C4 H4 . 0.9300 ?
    C5 C6 . 1.377(7) ?
    C6 H6 . 0.9300 ?
    C7 C8 . 1.507(7) ?
    C8 C9A . 1.458(12) ?
    C8 C9B . 1.47(2) ?
    C8 H8A . 0.9700 ?
    C8 H8B . 0.9700 ?
    C9A C10A . 1.516(12) ?
    C9A H9A . 0.9700 ?
    C9A H9B . 0.9700 ?
    C9B C10B . 1.505(16) ?
    C9B H9C . 0.9700 ?
    C9B H9D . 0.9700 ?
loop_
    _geom_angle_atom_site_label_1
    _geom_angle_atom_site_label_2
    _geom_angle_atom_site_label_3
    _geom_angle_site_symmetry_1
    _geom_angle_site_symmetry_3
    _geom_angle
    _geom_angle_publ_flag
    C10A O2A H2A . . 109.5 ?
    C10B O2B H2B . . 109.5 ?
    C7 N1 C1 . . 124.6(4) ?
    C7 N1 H1N . . 117(4) ?
    C1 N1 H1N . . 118(4) ?
    C6 C1 C2 . . 118.1(4) ?
    C6 C1 N1 . . 121.3(4) ?
    C2 C1 N1 . . 120.5(4) ?
    C3 C2 C1 . . 121.0(5) ?
    C3 C2 Cl1 . . 119.1(4) ?
    C1 C2 Cl1 . . 119.9(4) ?
    C4 C3 C2 . . 120.3(5) ?
    C4 C3 H3 . . 119.8 ?
    C2 C3 H3 . . 119.8 ?
    C3 C4 C5 . . 119.0(5) ?
    C3 C4 H4 . . 120.5 ?
    C5 C4 H4 . . 120.5 ?
    C6 C5 C4 . . 121.4(5) ?
    C6 C5 Cl2 . . 119.1(4) ?
    C4 C5 Cl2 . . 119.6(4) ?
    C5 C6 C1 . . 120.2(4) ?
    C5 C6 H6 . . 119.9 ?
    C1 C6 H6 . . 119.9 ?
    O1 C7 N1 . . 123.3(5) ?
    O1 C7 C8 . . 122.0(5) ?
    N1 C7 C8 . . 114.7(5) ?
    C9A C8 C9B . . 27.7(8) ?
    C9A C8 C7 . . 117.0(6) ?
    C9B C8 C7 . . 110.1(8) ?
    C9A C8 H8A . . 108.1 ?
    C9B C8 H8A . . 86.4 ?
    C7 C8 H8A . . 108.1 ?
    C9A C8 H8B . . 108.1 ?
    C9B C8 H8B . . 132.7 ?
    C7 C8 H8B . . 108.1 ?
    H8A C8 H8B . . 107.3 ?
    C8 C9A C10A . . 112.3(10) ?
    C8 C9A H9A . . 109.1 ?
    C10A C9A H9A . . 109.1 ?
    C8 C9A H9B . . 109.1 ?
    C10A C9A H9B . . 109.1 ?
    H9A C9A H9B . . 107.9 ?
    C8 C9B C10B . . 118.2(17) ?
    C8 C9B H9C . . 107.8 ?
    C10B C9B H9C . . 107.7 ?
    C8 C9B H9D . . 107.8 ?
    C10B C9B H9D . . 107.8 ?
    H9C C9B H9D . . 107.1 ?
    O3A C10A O2A . . 123.5(12) ?
    O3A C10A C9A . . 112.0(11) ?
    O2A C10A C9A . . 121.0(14) ?
    O2B C10B O3B . . 117.8(19) ?
    O2B C10B C9B . . 113.7(18) ?
    O3B C10B C9B . . 127.6(18) ?
loop_
    _geom_torsion_atom_site_label_1
    _geom_torsion_atom_site_label_2
    _geom_torsion_atom_site_label_3
    _geom_torsion_atom_site_label_4
    _geom_torsion_site_symmetry_1
    _geom_torsion_site_symmetry_2
    _geom_torsion_site_symmetry_3
    _geom_torsion_site_symmetry_4
    _geom_torsion
    _geom_torsion_publ_flag
    C7 N1 C1 C6 . . . . -39.9(8) ?
    C7 N1 C1 C2 . . . . 142.0(5) ?
    C6 C1 C2 C3 . . . . 1.5(8) ?
    N1 C1 C2 C3 . . . . 179.7(5) ?
    C6 C1 C2 Cl1 . . . . -179.4(4) ?
    N1 C1 C2 Cl1 . . . . -1.2(7) ?
    C1 C2 C3 C4 . . . . -0.6(8) ?
    Cl1 C2 C3 C4 . . . . -179.7(4) ?
    C2 C3 C4 C5 . . . . -0.6(8) ?
    C3 C4 C5 C6 . . . . 0.8(8) ?
    C3 C4 C5 Cl2 . . . . -178.7(4) ?
    C4 C5 C6 C1 . . . . 0.1(8) ?
    Cl2 C5 C6 C1 . . . . 179.7(4) ?
    C2 C1 C6 C5 . . . . -1.3(7) ?
    N1 C1 C6 C5 . . . . -179.4(5) ?
    C1 N1 C7 O1 . . . . -7.7(9) ?
    C1 N1 C7 C8 . . . . 171.2(5) ?
    O1 C7 C8 C9A . . . . -4.8(11) ?
    N1 C7 C8 C9A . . . . 176.2(7) ?
    O1 C7 C8 C9B . . . . 24.5(13) ?
    N1 C7 C8 C9B . . . . -154.4(10) ?
    C9B C8 C9A C10A . . . . 79(2) ?
    C7 C8 C9A C10A . . . . 160.8(11) ?
    C9A C8 C9B C10B . . . . -70(2) ?
    C7 C8 C9B C10B . . . . 179.8(15) ?
    C8 C9A C10A O3A . . . . 152.1(15) ?
    C8 C9A C10A O2A . . . . -48(2) ?
    C8 C9B C10B O2B . . . . -33(3) ?
    C8 C9B C10B O3B . . . . 136(3) ?
loop_
    _geom_hbond_atom_site_label_D
    _geom_hbond_atom_site_label_H
    _geom_hbond_atom_site_label_A
    _geom_hbond_site_symmetry_A
    _geom_hbond_distance_DH
    _geom_hbond_distance_HA
    _geom_hbond_distance_DA
    _geom_hbond_angle_DHA
    O2A H2A O3A 3_855 0.82 1.90 2.687(15) 161.5
    O2B H2B O3B 3_855 0.82 1.90 2.64(2) 149.9
    N1 H1N O1 1_545 0.85(2) 2.07(2) 2.901(6) 167(5)
data_global
_journal_date_recd_electronic     2011-07-05
_journal_date_accepted     2011-07-14
_journal_name_full     'Acta Crystallographica, Section E'
_journal_year     2011
_journal_volume     67
_journal_issue      8
_journal_page_first     o2093
_journal_page_last     o2093
_journal_paper_category     QO
_journal_coeditor_code     VM2110
_publ_contact_author_name     'Prof. B. Thimme Gowda'
_publ_contact_author_address
;
  Department of Chemistry
  Mangalore University
  Mangalagangotri-574 199
  Mangalore, INDIA
;
_publ_contact_author_email     gowdabt@yahoo.com
_publ_contact_author_fax     '91 824 2287367'
_publ_contact_author_phone     '91 824 2287262'
_publ_section_title
;
<i>N</i>-(2,5-Dichlorophenyl)succinamic acid
;
loop_
    _publ_author_name
    _publ_author_address
    'B. S. Saraswathi'
; Department of Chemistry
  Mangalore University
  Mangalagangotri 574 199
  Mangalore, India
;
    'Sabine Foro'
; Institute of Materials Science
  Darmstadt University of Technology
  Petersenstrasse 23
  D-64287 Darmstadt, Germany
;
    'B. Thimme Gowda'
; Department of Chemistry
  Mangalore University
  Mangalagangotri 574 199
  Mangalore, India
;
