# Supplementary material for: N-(2,5-Dichloro­phen­yl)succinamic acid
Source: Acta Crystallogr Sect E Struct Rep Online. 2011 Jul 23;67(Pt 8):o2093. doi: 10.1107/S1600536811028297 (PMC3213535; doi:10.1107/S1600536811028297)
Supplement: Supplementary file 2 [file e-67-o2093-Isup2.hkl]

# 
# h,k,l, Fc-squared, Fo-squared, sigma(Fo-squared) and status flag 
# 
data_I
_shelx_title ' A18 P21/C' 
_shelx_refln_list_code          4 
_shelx_F_calc_maximum      181.97 
_exptl_crystal_F_000       536.00 
_reflns_d_resolution_high  0.8302 
 
loop_ 
 _symmetry_equiv_pos_as_xyz 
 'x, y, z' 
 '-x, y+1/2, -z+1/2' 
 '-x, -y, -z' 
 'x, -y-1/2, z-1/2' 
 
_cell_length_a     5.7260 
_cell_length_b     4.7870 
_cell_length_c    41.5830 
_cell_angle_alpha  90.000 
_cell_angle_beta   91.930 
_cell_angle_gamma  90.000 
 
_shelx_F_squared_multiplier     1.000 
 
loop_ 
 _refln_index_h 
 _refln_index_k 
 _refln_index_l 
 _refln_F_squared_calc 
 _refln_F_squared_meas 
 _refln_F_squared_sigma 
 _refln_observed_status 
   1   0   0       47.64       35.73      5.31 o 
   2   0   0     1046.18     1075.65     17.03 o 
   3   0   0        0.42        0.72      7.50 o 
   4   0   0      432.97      361.76     14.85 o 
   5   0   0      594.90      603.75     20.54 o 
   6   0   0       36.70       12.97      9.77 o 
   1   1   0      530.83      660.83     15.64 o 
   2   1   0     2941.60     2960.41     18.11 o 
   3   1   0      339.26      341.58      9.06 o 
   4   1   0       40.88       20.54      6.55 o 
   5   1   0      198.80      179.85      9.96 o 
   6   1   0       32.92       23.47      7.16 o 
   0   2   0     1615.66     1609.49      8.51 o 
   1   2   0        0.08        5.06      2.08 o 
   2   2   0      219.81      159.60      4.35 o 
   3   2   0      350.94      284.35     13.69 o 
   4   2   0      573.17      581.74     21.04 o 
   5   2   0       86.45      160.16     16.04 o 
   6   2   0       27.27       99.79     17.76 o 
   1   3   0       69.64       83.33      4.25 o 
   2   3   0      162.24      141.73      5.38 o 
   3   3   0      528.73      516.15     18.36 o 
   4   3   0        2.23        5.62      9.83 o 
   5   3   0       80.80       64.60     15.57 o 
   0   4   0       45.91       55.52      9.64 o 
   1   4   0       15.15       16.85      6.85 o 
   2   4   0       34.28       24.76      5.78 o 
   3   4   0        9.34        0.16     10.48 o 
   4   4   0       54.28       44.03      8.62 o 
   1   5   0       52.12       60.13     16.15 o 
   2   5   0       51.92       44.93     13.67 o 
   3   5   0       70.64       90.92     16.20 o 
  -6   1   1        3.80       34.02     12.97 o 
  -5   1   1        0.02       -6.17      6.70 o 
  -4   1   1      239.74      224.50      9.38 o 
  -3   1   1     1608.79     1599.65     16.99 o 
  -2   1   1       22.75       14.14      4.30 o 
  -1   1   1       81.45      121.01      8.02 o 
   0   1   1     2488.95     2546.11     23.22 o 
   1   1   1     8891.24     8986.05     26.82 o 
   2   1   1      198.89      234.52      6.41 o 
   3   1   1       87.94       90.69      6.30 o 
   4   1   1       35.61       34.91      6.22 o 
   5   1   1        7.25        5.94      6.88 o 
   6   1   1       88.69       96.01      9.80 o 
  -6   2   1      110.56      163.84     18.64 o 
  -5   2   1      156.91      121.60     15.48 o 
  -4   2   1       41.27       47.57     11.34 o 
  -3   2   1       44.22       39.49      8.52 o 
  -2   2   1       97.70      115.47      4.55 o 
  -1   2   1     2672.82     2660.74     14.22 o 
   0   2   1      559.66      584.78      5.18 o 
   1   2   1        4.23        4.83      2.20 o 
   2   2   1      581.03      561.01     11.50 o 
   3   2   1      197.05      200.55     13.13 o 
   4   2   1      479.65      433.00     19.01 o 
   5   2   1        1.77       10.36     12.23 o 
   6   2   1      111.24       96.17     15.33 o 
  -5   3   1      126.35      120.54     15.73 o 
  -4   3   1        6.47       13.34     11.52 o 
  -3   3   1     1420.72     1394.79     28.54 o 
  -2   3   1       50.04       49.42      4.19 o 
  -1   3   1      634.29      622.85      7.98 o 
   0   3   1      171.25      214.85      8.05 o 
   1   3   1      594.21      545.11      7.59 o 
   2   3   1      359.66      320.96      6.83 o 
   3   3   1        0.08        1.76      8.52 o 
   4   3   1        2.14       -4.77     11.53 o 
   5   3   1       23.06       47.51     14.85 o 
  -4   4   1       33.68       41.60      8.91 o 
  -3   4   1       13.35        3.55     10.91 o 
  -2   4   1       95.06       78.64      6.37 o 
  -1   4   1      651.78      623.16     15.67 o 
   0   4   1       28.27       22.78      6.91 o 
   1   4   1      199.47      196.21      9.64 o 
   2   4   1       28.02       22.28      5.99 o 
   3   4   1       41.49       27.09     11.54 o 
   4   4   1      175.04      170.07     11.47 o 
  -3   5   1      163.00      142.81     17.11 o 
  -2   5   1        2.20       18.96     13.13 o 
  -1   5   1        0.35        0.45      9.04 o 
   0   5   1       29.98       32.46      8.16 o 
   1   5   1      428.92      427.46     13.95 o 
   2   5   1       49.28       41.90     13.82 o 
   3   5   1        3.81        8.15     13.36 o 
  -6   0   2      107.51      110.06     13.99 o 
  -5   0   2        2.53       -5.57     10.44 o 
  -4   0   2      693.25      684.47     19.12 o 
  -3   0   2     1418.19     1379.07     22.70 o 
  -2   0   2    17286.08    17923.69     63.42 o 
  -1   0   2      580.30      740.18     10.32 o 
   1   0   2     2331.16     2615.22     17.32 o 
   2   0   2     6587.64     7266.03     40.35 o 
   3   0   2      316.39      291.78     11.70 o 
   4   0   2        3.97        0.70      8.87 o 
   5   0   2      764.70      817.69     23.98 o 
   6   0   2       34.69       53.63     11.42 o 
  -6   1   2       94.30      104.33     11.83 o 
  -5   1   2        0.03      -11.31     11.31 o 
  -4   1   2      673.21      617.52     13.29 o 
  -3   1   2        5.25        0.05      4.90 o 
  -2   1   2     1921.45     1959.43     18.60 o 
  -1   1   2        6.02        3.68      5.74 o 
   0   1   2     1603.29     1754.04     10.71 o 
   1   1   2     2912.88     2597.15     14.79 o 
   2   1   2     1059.50     1083.86     11.24 o 
   3   1   2     4540.19     4794.58     31.85 o 
   4   1   2      417.82      474.71     11.58 o 
   5   1   2       82.20       59.89      8.30 o 
   6   1   2       15.16       53.14     14.23 o 
  -6   2   2       55.98       58.95     15.43 o 
  -5   2   2       34.50       61.66     13.04 o 
  -4   2   2      548.53      570.93     20.24 o 
  -3   2   2        2.98       -2.86      7.91 o 
  -2   2   2      908.97      777.68     15.60 o 
  -1   2   2      694.17      611.18      7.80 o 
   0   2   2      227.64      168.50      3.95 o 
   1   2   2     1013.98     1124.76      9.76 o 
   2   2   2        0.70        0.66      2.68 o 
   3   2   2       59.43       39.55     10.58 o 
   4   2   2       34.13       68.02     11.82 o 
   5   2   2      107.15       92.66     14.59 o 
   6   2   2      111.49       69.56     14.15 o 
  -5   3   2       47.59       58.18     13.98 o 
  -4   3   2       34.08       20.72     10.08 o 
  -3   3   2      257.84      301.99     15.89 o 
  -2   3   2      279.33      306.42      6.70 o 
  -1   3   2      111.61      108.81      4.49 o 
   0   3   2      972.35      927.18     13.97 o 
   1   3   2      403.24      382.64      6.55 o 
   2   3   2       11.73       22.89      5.24 o 
   3   3   2        3.55        1.92      8.88 o 
   4   3   2       10.84        9.15     10.67 o 
   5   3   2       35.65       28.56     12.51 o 
  -4   4   2       49.07       40.23     12.31 o 
  -3   4   2      114.47      125.54     14.47 o 
  -2   4   2       59.60       67.33      6.66 o 
  -1   4   2      143.98      155.19      9.38 o 
   0   4   2      252.90      245.83      9.54 o 
   1   4   2        0.59        2.99      5.70 o 
   2   4   2       53.56       50.45      5.97 o 
   3   4   2        1.12        0.29     10.82 o 
   4   4   2       57.42       99.34     41.57 o 
  -3   5   2      149.98      135.14     17.55 o 
  -2   5   2       22.55       28.41     12.85 o 
  -1   5   2        0.84        0.91      8.06 o 
   0   5   2       10.41        1.45      9.84 o 
   1   5   2       28.53       33.11      8.77 o 
   2   5   2       76.66       64.16     14.64 o 
   3   5   2        1.48        8.51     13.20 o 
  -6   1   3       26.53       49.59     10.55 o 
  -5   1   3       30.61       16.79      6.93 o 
  -4   1   3        0.10       16.18      6.58 o 
  -3   1   3        5.28        3.35      5.28 o 
  -2   1   3      387.34      457.73      7.96 o 
  -1   1   3      459.35      642.93     11.47 o 
   0   1   3      105.31      117.62      3.71 o 
   1   1   3     3031.42     3283.86     12.06 o 
   2   1   3      235.64      159.92      5.41 o 
   3   1   3       98.23      102.10      6.28 o 
   4   1   3       66.62       67.47      6.74 o 
   5   1   3       71.65       91.24      9.21 o 
   6   1   3       46.37       38.01     11.33 o 
  -6   2   3       34.06       32.12     12.17 o 
  -5   2   3      296.61      288.99     18.65 o 
  -4   2   3       38.08       23.75     11.01 o 
  -3   2   3       51.14       45.86      9.39 o 
  -2   2   3       44.94       41.19      3.87 o 
  -1   2   3      783.79      813.02      9.42 o 
   0   2   3      221.30      170.24      3.52 o 
   1   2   3       21.48       31.27      2.59 o 
   2   2   3        4.44       12.50      2.38 o 
   3   2   3       37.56       36.17     10.51 o 
   4   2   3     2304.65     2371.29     38.53 o 
   5   2   3       10.57        2.66     10.14 o 
   6   2   3        4.07        6.39     14.01 o 
  -5   3   3        4.65       16.05     14.08 o 
  -4   3   3       71.79       76.31     12.55 o 
  -3   3   3     3098.70     3043.78     39.60 o 
  -2   3   3      327.76      299.61      7.64 o 
  -1   3   3        0.33        1.10      3.34 o 
   0   3   3       73.43       85.71      4.85 o 
   1   3   3     1051.85     1043.98      9.98 o 
   2   3   3     1911.50     1915.72     14.21 o 
   3   3   3       34.46       20.64      9.92 o 
   4   3   3       35.02       39.66     11.96 o 
   5   3   3       21.11       15.66     14.35 o 
  -4   4   3       52.37       42.92     11.96 o 
  -3   4   3        4.51       -0.75     10.58 o 
  -2   4   3      313.42      330.63      9.82 o 
  -1   4   3     1141.42     1082.52     17.76 o 
   0   4   3      742.16      625.80     13.90 o 
   1   4   3       21.59       19.84      6.55 o 
   2   4   3       46.85       59.53      7.88 o 
   3   4   3        0.99        1.68      7.33 o 
   4   4   3      574.02      540.82     17.17 o 
  -3   5   3      203.63      224.80     19.67 o 
  -2   5   3        0.42      -12.59     12.59 o 
  -1   5   3      149.20      142.92     10.46 o 
   0   5   3       18.58       18.62      7.73 o 
   1   5   3        3.14        3.78      8.48 o 
   2   5   3      101.34      108.85     15.19 o 
   3   5   3       66.35       67.66     14.77 o 
  -6   0   4      851.32      745.85     26.04 o 
  -5   0   4        0.19        7.53     10.65 o 
  -4   0   4       35.69       44.79      8.75 o 
  -3   0   4      484.87      752.52     18.02 o 
  -2   0   4     2993.56     3509.04     28.51 o 
  -1   0   4     4214.60     4332.33     22.82 o 
   1   0   4     2985.40     2693.88     18.86 o 
   2   0   4        9.06       11.26      6.18 o 
   3   0   4      154.67      140.20     10.30 o 
   4   0   4        5.60        2.68      8.93 o 
   5   0   4      138.28      113.82     12.00 o 
   6   0   4      107.31       91.66     12.93 o 
  -6   1   4        2.93        7.25      8.07 o 
  -5   1   4       49.31       53.70      7.96 o 
  -4   1   4     1916.45     1978.16     22.05 o 
  -3   1   4        0.10       -3.08      5.11 o 
  -2   1   4        4.86        5.18      4.33 o 
  -1   1   4     2960.88     2912.83     28.85 o 
   0   1   4     1159.35     1292.72      6.97 o 
   1   1   4    33112.80    31563.61     36.45 o 
   2   1   4       14.21       16.51      3.02 o 
   3   1   4      454.58      395.59      9.75 o 
   4   1   4       25.09       35.29      5.94 o 
   5   1   4      615.01      666.60     15.80 o 
   6   1   4        6.64       -0.75     12.72 o 
  -6   2   4      137.02      129.94     15.31 o 
  -5   2   4        0.15        8.13     12.11 o 
  -4   2   4       81.58       89.19     11.74 o 
  -3   2   4      571.63      553.93     17.89 o 
  -2   2   4     1343.39     1486.19     12.78 o 
  -1   2   4     1264.91     1128.48     10.24 o 
   0   2   4      257.92      292.79      4.39 o 
   1   2   4      616.53      533.65      7.49 o 
   2   2   4      240.21      176.25      5.90 o 
   3   2   4     1328.49     1296.22     26.01 o 
   4   2   4      222.26      252.41     16.98 o 
   5   2   4       33.84       37.85     12.78 o 
   6   2   4       10.05       22.88     14.80 o 
  -5   3   4       45.91       30.30     14.01 o 
  -4   3   4      244.32      237.29     15.63 o 
  -3   3   4      149.73      200.55     13.43 o 
  -2   3   4        6.08       14.59      5.53 o 
  -1   3   4      545.93      527.18      7.60 o 
   0   3   4      921.38      995.40     10.66 o 
   1   3   4       23.91       24.09      3.74 o 
   2   3   4      353.93      334.20      7.02 o 
   3   3   4       38.82       32.34      8.15 o 
   4   3   4        9.01       17.82     11.56 o 
   5   3   4      139.48      141.51     17.00 o 
  -4   4   4       69.88       56.77     13.23 o 
  -3   4   4        7.41        3.05     10.40 o 
  -2   4   4      354.02      337.70     12.26 o 
  -1   4   4      339.50      321.17     10.95 o 
   0   4   4      256.93      215.09     16.19 o 
   1   4   4       37.80       50.36      7.29 o 
   2   4   4        2.68        5.63      6.52 o 
   3   4   4        6.19        7.98      7.45 o 
   4   4   4      214.86      295.92     76.88 o 
  -3   5   4        0.50       13.64     14.72 o 
  -2   5   4        0.02        0.62     11.91 o 
  -1   5   4       28.32       39.24     10.37 o 
   0   5   4       25.70       28.72      7.65 o 
   1   5   4      117.31      121.22     10.43 o 
   2   5   4       24.45       35.49     13.85 o 
   3   5   4        0.05       10.33     13.79 o 
  -6   1   5       14.97       49.69     13.41 o 
  -5   1   5       46.12       46.49     15.64 o 
  -4   1   5       48.90       59.03      8.10 o 
  -3   1   5        0.25        9.05      4.94 o 
  -2   1   5      304.82      289.17     20.16 o 
  -1   1   5       47.59       38.21      4.27 o 
   0   1   5      528.61      514.33      4.95 o 
   1   1   5     1795.17     1570.15     21.27 o 
   2   1   5      277.67      186.37      4.65 o 
   3   1   5        0.47       -1.11      5.34 o 
   4   1   5       33.07       33.26      6.33 o 
   5   1   5       13.51       10.06      7.46 o 
   6   1   5       14.84       14.48     12.12 o 
  -6   2   5        0.06        7.88     12.92 o 
  -5   2   5      118.23      170.67     16.27 o 
  -4   2   5        0.23        6.37     10.38 o 
  -3   2   5      747.72      763.68     20.45 o 
  -2   2   5      365.79      367.10      7.34 o 
  -1   2   5       37.54       27.69      3.24 o 
   0   2   5      679.45      714.33      5.14 o 
   1   2   5     2693.22     2834.94     12.90 o 
   2   2   5      570.01      643.16      8.26 o 
   3   2   5       75.53       77.60     11.46 o 
   4   2   5      618.87      619.26     21.18 o 
   5   2   5       11.51        9.00     10.16 o 
   6   2   5       52.92       64.47     15.14 o 
  -5   3   5      363.45      398.93     20.84 o 
  -4   3   5      182.86      222.94     15.56 o 
  -3   3   5      101.28      109.68     11.12 o 
  -2   3   5       94.32       97.38      7.06 o 
  -1   3   5      361.59      383.23      6.71 o 
   0   3   5     2119.61     2334.40     16.01 o 
   1   3   5      122.28      125.80      4.55 o 
   2   3   5      886.47      780.04      9.50 o 
   3   3   5       19.53       21.50      6.24 o 
   4   3   5       78.89       67.24     12.07 o 
   5   3   5        3.57        9.22     12.50 o 
  -4   4   5       51.94       52.39     14.11 o 
  -3   4   5       16.66       14.73     10.37 o 
  -2   4   5      108.26      130.48     10.12 o 
  -1   4   5       28.44       17.25      7.11 o 
   0   4   5      756.45      760.28     14.85 o 
   1   4   5      204.81      178.25      8.66 o 
   2   4   5      478.02      404.02     21.44 o 
   3   4   5        0.00       -0.35      7.39 o 
   4   4   5       56.09       89.17     10.00 o 
  -3   5   5        0.29       13.20     13.50 o 
  -2   5   5        2.77       25.38     12.16 o 
  -1   5   5        1.68        2.57      7.60 o 
   0   5   5        1.31       -0.62      7.48 o 
   1   5   5      200.96      198.88     25.43 o 
   2   5   5      125.01      142.65     15.96 o 
   3   5   5        6.60       16.35      9.83 o 
  -6   0   6      256.37      342.20     19.04 o 
  -5   0   6      220.17      215.91     14.87 o 
  -4   0   6       27.41       11.88      7.28 o 
  -3   0   6      197.22      122.27      9.65 o 
  -2   0   6     1969.50     1746.12     21.53 o 
  -1   0   6    12248.72    12823.56     40.45 o 
   0   0   6     2392.49     2438.90     14.50 o 
   1   0   6    17379.46    16393.41     46.88 o 
   2   0   6     2585.00     2823.01     26.24 o 
   3   0   6     1979.61     1850.57     26.07 o 
   4   0   6     1385.12     1307.21     25.91 o 
   5   0   6      111.36       74.85     12.50 o 
   6   0   6       48.50       48.23     12.24 o 
  -6   1   6       83.70       95.90     17.11 o 
  -5   1   6       33.98       34.73      7.58 o 
  -4   1   6      272.80      283.31     10.41 o 
  -3   1   6     1351.10     1219.63     32.84 o 
  -2   1   6       22.54       51.42      4.89 o 
  -1   1   6     1356.44     1493.63     37.77 o 
   0   1   6     1947.04     2252.16     12.30 o 
   1   1   6     7962.81     8275.09     19.15 o 
   2   1   6       46.11       32.78      3.26 o 
   3   1   6      487.37      477.39     16.41 o 
   4   1   6       24.44        6.00      5.92 o 
   5   1   6      385.08      341.87     12.05 o 
   6   1   6      102.91      124.82     14.82 o 
  -6   2   6        0.41       25.87     13.57 o 
  -5   2   6      234.78      220.90     17.68 o 
  -4   2   6       28.24       20.45     10.93 o 
  -3   2   6        0.06        4.27      4.67 o 
  -2   2   6      143.45      132.20      5.34 o 
  -1   2   6     1309.73     1473.57     12.83 o 
   0   2   6      257.79      223.90      7.18 o 
   1   2   6      933.97      940.64      9.04 o 
   2   2   6     1131.97      974.24     22.09 o 
   3   2   6     1497.33     1627.57     18.47 o 
   4   2   6        0.76        1.84     11.55 o 
   5   2   6       19.15       26.91     13.07 o 
   6   2   6       28.50       18.96     11.70 o 
  -5   3   6        0.80      135.41     18.07 o 
  -4   3   6       30.78       27.72     10.47 o 
  -3   3   6      111.57       94.67     10.82 o 
  -2   3   6      293.64      276.21      9.40 o 
  -1   3   6      260.80      271.86      6.59 o 
   0   3   6      128.88      171.39      5.95 o 
   1   3   6       20.93       11.83      3.50 o 
   2   3   6       74.54       78.93      4.52 o 
   3   3   6        6.70        9.25      6.45 o 
   4   3   6       12.40       19.09     11.44 o 
   5   3   6       11.52       35.28     14.38 o 
  -4   4   6       69.73       50.12     15.16 o 
  -3   4   6      183.07      156.28     15.03 o 
  -2   4   6      813.19      795.02     17.19 o 
  -1   4   6        5.96        5.50      6.66 o 
   0   4   6       37.20       37.02      7.35 o 
   1   4   6       18.66        9.70      5.90 o 
   2   4   6      101.50      108.86      9.05 o 
   3   4   6        3.22        2.15      7.32 o 
   4   4   6        1.22       -5.10      7.97 o 
  -3   5   6        0.35       12.63     14.92 o 
  -2   5   6       44.21       59.99     13.38 o 
  -1   5   6        4.94        5.85      7.86 o 
   0   5   6        4.80       -2.97      7.97 o 
   1   5   6      164.45      175.60     26.76 o 
   2   5   6       75.31       90.17     14.18 o 
   3   5   6        3.97       21.71     13.42 o 
  -6   1   7       30.63       52.91     19.91 o 
  -5   1   7      120.15      126.82     11.98 o 
  -4   1   7      214.54      220.54      9.64 o 
  -3   1   7      751.55      756.31     95.63 o 
  -2   1   7     3494.53     3752.14     45.25 o 
  -1   1   7      310.51      293.15      6.54 o 
   0   1   7     5211.33     5543.36     29.25 o 
   1   1   7     1621.68     1473.59      8.74 o 
   2   1   7      156.70       85.78      3.91 o 
   3   1   7       86.87       90.07      6.66 o 
   4   1   7      165.17      157.85      8.76 o 
   5   1   7      552.64      475.08     14.09 o 
   6   1   7        4.66       36.27     12.88 o 
  -6   2   7        0.86        5.13     12.72 o 
  -5   2   7        7.57       17.43     12.78 o 
  -4   2   7       89.22       73.87     11.12 o 
  -3   2   7       71.25       61.37      6.81 o 
  -2   2   7     2235.02     2211.19     32.11 o 
  -1   2   7      148.66      162.12      5.11 o 
   0   2   7      549.73      562.35      4.89 o 
   1   2   7     2552.82     2747.18     11.59 o 
   2   2   7     4449.56     4349.90     19.32 o 
   3   2   7      992.61     1074.99     39.98 o 
   4   2   7        0.36       -5.16     12.03 o 
   5   2   7        0.03        0.14     11.24 o 
   6   2   7        1.09      -13.93     13.93 o 
  -5   3   7      298.41      306.95     19.98 o 
  -4   3   7      514.93      510.87     20.96 o 
  -3   3   7       11.42       14.60      9.31 o 
  -2   3   7       27.89       18.05      5.82 o 
  -1   3   7       38.79       31.90      3.98 o 
   0   3   7     2099.63     1881.49     17.96 o 
   1   3   7        1.60        0.27      3.11 o 
   2   3   7      154.92      142.12      6.36 o 
   3   3   7      172.15      174.36      8.86 o 
   4   3   7       47.23       77.63     11.47 o 
   5   3   7      315.71      320.52     20.49 o 
  -4   4   7      106.99      105.01     15.96 o 
  -3   4   7       52.15       40.54     12.39 o 
  -2   4   7     1958.25     1958.41     39.86 o 
  -1   4   7        9.67       13.32      6.64 o 
   0   4   7       15.81       22.10      6.73 o 
   1   4   7        7.21        8.54      6.10 o 
   2   4   7      207.60      215.56     10.67 o 
   3   4   7      132.23      127.60      9.56 o 
   4   4   7       10.07        1.05      7.71 o 
  -3   5   7        4.61        4.81     14.65 o 
  -2   5   7        3.57        3.16     12.14 o 
  -1   5   7      179.60      146.61     14.53 o 
   0   5   7      407.76      410.54     13.69 o 
   1   5   7      126.43      173.56     16.87 o 
   2   5   7       71.77       69.29     12.76 o 
   3   5   7       50.01       66.74     10.98 o 
  -6   0   8       17.10       12.54     11.69 o 
  -5   0   8      313.09      367.75     18.37 o 
  -4   0   8       23.91       18.43      8.09 o 
  -3   0   8     5189.55     4967.11     42.20 o 
  -2   0   8      836.66      739.69     15.02 o 
  -1   0   8    10900.94    11187.21     41.08 o 
   0   0   8      744.84      725.62      9.69 o 
   1   0   8    14286.38    13820.15     46.29 o 
   2   0   8     4986.31     5626.10     37.25 o 
   3   0   8      522.15      512.79     15.68 o 
   4   0   8     1117.39     1125.34     24.53 o 
   5   0   8        3.84        9.27     10.20 o 
   6   0   8      199.18      144.14     15.07 o 
  -6   1   8       11.02       11.64      7.50 o 
  -5   1   8      463.33      488.33     14.09 o 
  -4   1   8       16.53       16.53      6.37 o 
  -3   1   8      120.67      120.82      8.48 o 
  -2   1   8      996.52      941.58     11.70 o 
  -1   1   8     5011.10     4762.46     39.58 o 
   0   1   8      243.26      395.54     10.08 o 
   1   1   8     1366.71     1108.67      7.05 o 
   2   1   8      486.64      583.15      7.21 o 
   3   1   8      888.05      889.42     13.39 o 
   4   1   8      103.57       91.25     10.81 o 
   5   1   8        4.53       12.35      7.68 o 
   6   1   8      125.42      119.69     14.38 o 
  -6   2   8        1.19      -12.79     12.79 o 
  -5   2   8      187.47      218.44     16.32 o 
  -4   2   8       10.13       13.28     11.25 o 
  -3   2   8     1466.31     1532.00     17.07 o 
  -2   2   8       34.55       15.28      9.49 o 
  -1   2   8       78.55      161.40      4.97 o 
   0   2   8      982.29      821.60      6.42 o 
   1   2   8     1227.37     1260.70     14.60 o 
   2   2   8      204.53      193.92      4.94 o 
   3   2   8        7.23       39.37      6.48 o 
   4   2   8      214.72      192.10     14.74 o 
   5   2   8       15.12       -3.87     11.87 o 
   6   2   8       25.51       45.23     15.07 o 
  -5   3   8       10.36       21.13     13.65 o 
  -4   3   8      251.15      243.59     16.66 o 
  -3   3   8      127.16      109.20     11.91 o 
  -2   3   8       58.66       62.25      6.43 o 
  -1   3   8       94.33       77.42      6.47 o 
   0   3   8      179.44      166.81      6.00 o 
   1   3   8        1.06        1.85      3.45 o 
   2   3   8       23.89       13.48      4.56 o 
   3   3   8        0.05        2.10      6.32 o 
   4   3   8        4.26       -8.49     10.96 o 
   5   3   8       87.06      113.25     15.16 o 
  -4   4   8       60.04       62.23     14.12 o 
  -3   4   8       73.20       53.95      8.55 o 
  -2   4   8       13.89       61.80      9.21 o 
  -1   4   8       53.14       31.58      9.35 o 
   0   4   8       95.69      108.13      8.19 o 
   1   4   8       50.55       48.40      6.91 o 
   2   4   8       24.14       28.26      7.80 o 
   3   4   8        0.02        1.89      7.76 o 
   4   4   8        3.14        6.64      7.93 o 
  -3   5   8       10.00       11.13     14.50 o 
  -2   5   8      225.53      167.54     16.34 o 
  -1   5   8       75.47       66.43     13.40 o 
   0   5   8      267.46      292.91     12.30 o 
   1   5   8      171.03      183.51     17.16 o 
   2   5   8        2.33        2.09     10.75 o 
   3   5   8       16.71       22.34      9.61 o 
  -6   1   9        4.38       19.99      8.62 o 
  -5   1   9      109.64      115.20     28.94 o 
  -4   1   9      356.98      345.12     11.19 o 
  -3   1   9       35.02       27.03      5.46 o 
  -2   1   9     3330.72     3633.96     31.19 o 
  -1   1   9      101.04      107.07      3.57 o 
   0   1   9     4075.98     3972.58     27.25 o 
   1   1   9      190.36      238.94      4.05 o 
   2   1   9      277.75      440.03      9.86 o 
   3   1   9        2.72        1.36      4.84 o 
   4   1   9       13.68       21.83      6.55 o 
   5   1   9      567.06      588.69     14.95 o 
   6   1   9        0.04       16.10     11.08 o 
  -6   2   9       19.14        1.29     11.82 o 
  -5   2   9      103.14      114.10     15.17 o 
  -4   2   9      153.23      176.75     13.41 o 
  -3   2   9       62.92       72.35      6.29 o 
  -2   2   9      173.24      167.59     10.30 o 
  -1   2   9     1082.70     1101.69     10.46 o 
   0   2   9      101.06       88.13      4.03 o 
   1   2   9      343.67      381.34      5.01 o 
   2   2   9     2007.12     2046.50     12.51 o 
   3   2   9     1057.04      925.18     18.62 o 
   4   2   9      274.80      259.42     16.08 o 
   5   2   9        0.42        5.76     11.73 o 
   6   2   9       27.95       41.41     13.57 o 
  -5   3   9        7.75       -0.61     10.90 o 
  -4   3   9      399.48      395.04     18.73 o 
  -3   3   9      171.80      168.98     12.52 o 
  -2   3   9       50.16       58.62      6.97 o 
  -1   3   9       94.91       83.32      6.84 o 
   0   3   9      172.42      201.99      6.39 o 
   1   3   9      504.79      434.95      6.14 o 
   2   3   9        1.55        1.32      4.58 o 
   3   3   9        1.84       -2.65      7.35 o 
   4   3   9       16.10       22.12     10.01 o 
   5   3   9      284.62      247.87     19.23 o 
  -4   4   9       54.25       65.80     13.72 o 
  -3   4   9        0.00       -4.21     12.02 o 
  -2   4   9      284.23      273.85     12.11 o 
  -1   4   9       49.43       53.35     11.59 o 
   0   4   9       91.96       80.53      7.90 o 
   1   4   9        7.16       11.40      6.50 o 
   2   4   9        4.46        5.54      7.32 o 
   3   4   9      243.84      246.26     11.65 o 
   4   4   9        0.14       -5.61      8.14 o 
  -3   5   9       19.32       16.81     13.23 o 
  -2   5   9       85.70       60.16     13.88 o 
  -1   5   9       42.42       61.14     13.71 o 
   0   5   9      179.61      197.35     11.02 o 
   1   5   9      134.36      138.92     16.18 o 
   2   5   9      155.47      126.44     15.18 o 
   3   5   9       60.13       42.17      9.47 o 
  -6   0  10      122.82       89.60     13.48 o 
  -5   0  10       62.74       73.30     11.79 o 
  -4   0  10      278.32      300.82     14.88 o 
  -3   0  10     3497.61     3755.31     38.12 o 
  -2   0  10     5537.49     5590.64     38.24 o 
  -1   0  10     1398.49     1483.63     16.87 o 
   0   0  10       88.01       81.91      5.52 o 
   1   0  10      550.99      718.87     12.58 o 
   2   0  10     4029.44     3309.03     29.76 o 
   3   0  10      102.52       77.37      9.24 o 
   4   0  10       11.22        3.01      8.90 o 
   5   0  10      256.34      216.00     15.50 o 
   6   0  10      650.25      719.14     25.73 o 
  -6   1  10      112.20      117.31     51.56 o 
  -5   1  10      384.60      370.87     12.75 o 
  -4   1  10      173.08      215.89      9.53 o 
  -3   1  10        2.98        2.94      5.68 o 
  -2   1  10     2072.42     2166.98    111.03 o 
  -1   1  10     5169.19     5507.40     20.65 o 
   0   1  10     5854.40     5524.88     33.19 o 
   1   1  10       80.20       54.53      3.73 o 
   2   1  10     2432.78     2170.17     13.20 o 
   3   1  10      107.81      103.44      6.67 o 
   4   1  10     1615.07     1587.30     20.56 o 
   5   1  10       17.63       31.22      8.11 o 
   6   1  10        0.53       26.78     13.01 o 
  -6   2  10       23.14       19.12     11.67 o 
  -5   2  10       33.65       25.70     13.51 o 
  -4   2  10      137.87      114.66     13.91 o 
  -3   2  10     1031.94     1015.36     14.60 o 
  -2   2  10       23.21       50.44      8.22 o 
  -1   2  10        0.23        2.82      3.54 o 
   0   2  10      343.81      410.28      6.81 o 
   1   2  10      369.55      368.72     10.32 o 
   2   2  10     1352.44     1374.08     12.81 o 
   3   2  10       90.25       60.35      6.39 o 
   4   2  10       25.68       24.82     12.07 o 
   5   2  10       10.06       13.66     11.71 o 
   6   2  10       82.71       55.46     14.79 o 
  -5   3  10        4.28      -10.59     10.59 o 
  -4   3  10        0.03       12.40     11.97 o 
  -3   3  10      160.70      163.68     12.64 o 
  -2   3  10      950.87      906.35     15.38 o 
  -1   3  10       41.06       53.13      6.20 o 
   0   3  10        0.36        3.85      3.82 o 
   1   3  10       88.89       77.48      3.82 o 
   2   3  10        0.37        3.67      4.70 o 
   3   3  10      136.44      159.78      8.96 o 
   4   3  10       86.81      114.49     14.11 o 
   5   3  10       14.21       96.41     16.79 o 
  -4   4  10        1.43        4.27     13.47 o 
  -3   4  10       36.59       33.68     11.50 o 
  -2   4  10       26.92       35.66      8.07 o 
  -1   4  10      329.60      328.43     17.57 o 
   0   4  10       27.62       31.66      8.46 o 
   1   4  10      130.51      121.41      8.43 o 
   2   4  10       11.36       18.28      7.38 o 
   3   4  10      138.34      145.15     10.09 o 
   4   4  10        2.65        8.19     10.79 o 
  -3   5  10       31.11       43.98     15.47 o 
  -2   5  10        0.31        7.86     13.08 o 
  -1   5  10      487.23      464.70     21.61 o 
   0   5  10       97.40       75.41     12.63 o 
   1   5  10       13.71       31.72     12.76 o 
   2   5  10       13.76        5.28     12.98 o 
   3   5  10        0.35        0.39      9.75 o 
  -6   1  11      246.32      178.90     11.36 o 
  -5   1  11        6.54       15.27      8.12 o 
  -4   1  11       64.54       82.52      7.70 o 
  -3   1  11        0.05        4.89      5.77 o 
  -2   1  11      596.36      631.83     10.79 o 
  -1   1  11     2223.56     2421.59     14.72 o 
   0   1  11      624.94      612.97     19.29 o 
   1   1  11      176.33      178.32      5.88 o 
   2   1  11     1333.16     1217.17     24.44 o 
   3   1  11      502.01      499.91     10.69 o 
   4   1  11      145.42      176.03      8.98 o 
   5   1  11       46.26       33.41     10.96 o 
   6   1  11        0.17       -9.22      9.71 o 
  -6   2  11        0.95       27.45     11.97 o 
  -5   2  11      278.33      251.37     18.61 o 
  -4   2  11      525.38      458.03     18.84 o 
  -3   2  11      817.02      820.11     42.49 o 
  -2   2  11      898.50      839.94     24.16 o 
  -1   2  11     1752.38     1853.56     13.76 o 
   0   2  11       16.69       13.67      6.49 o 
   1   2  11     4118.68     4440.71     23.96 o 
   2   2  11       15.42       41.88      5.02 o 
   3   2  11       10.35       21.19      5.75 o 
   4   2  11        0.17       -7.58     10.85 o 
   5   2  11        1.32      -11.94     11.94 o 
   6   2  11       34.57       21.02     14.06 o 
  -5   3  11       13.22        7.50     10.23 o 
  -4   3  11       29.53       24.56     11.18 o 
  -3   3  11      562.87      596.45     20.11 o 
  -2   3  11      350.76      370.71     10.76 o 
  -1   3  11     1037.88     1012.26     15.67 o 
   0   3  11      139.34      107.59      6.97 o 
   1   3  11      629.19      638.61      9.28 o 
   2   3  11      631.76      640.61     10.83 o 
   3   3  11      638.00      567.84     13.54 o 
   4   3  11       93.69      110.87     13.55 o 
   5   3  11       41.39       38.00     11.15 o 
  -4   4  11      157.85      168.98     17.69 o 
  -3   4  11      105.24      102.62     14.66 o 
  -2   4  11       58.57       74.61      8.74 o 
  -1   4  11      321.36      326.31     17.99 o 
   0   4  11       90.95       83.01     11.01 o 
   1   4  11      402.04      351.45     11.36 o 
   2   4  11       29.18       27.18      7.40 o 
   3   4  11      137.47      169.93     10.38 o 
   4   4  11       99.36      100.39      9.68 o 
  -3   5  11       88.64       97.01     17.73 o 
  -2   5  11       90.84      116.59     15.27 o 
  -1   5  11      180.47      197.42     17.47 o 
   0   5  11       31.26       19.47     11.62 o 
   1   5  11       10.97        0.48     11.61 o 
   2   5  11       24.79       26.50     13.89 o 
   3   5  11      124.18      131.75     12.26 o 
  -6   0  12        1.05       21.08     12.87 o 
  -5   0  12      422.39      353.54     18.35 o 
  -4   0  12      146.79      171.99     13.07 o 
  -3   0  12       44.52       25.07      9.02 o 
  -2   0  12      124.39      113.18      7.42 o 
  -1   0  12       24.43       36.00      6.45 o 
   0   0  12     3875.28     4003.64     26.35 o 
   1   0  12      991.99     1178.84     16.33 o 
   2   0  12       12.51        3.73      6.62 o 
   3   0  12      610.50      556.15     16.62 o 
   4   0  12      171.32      229.71     14.00 o 
   5   0  12       66.16       53.24     11.32 o 
   6   0  12      240.40      161.99     15.15 o 
  -6   1  12       22.01       62.24      9.81 o 
  -5   1  12      121.89      126.38      9.93 o 
  -4   1  12     1037.24      999.39     17.17 o 
  -3   1  12      423.84      344.68     12.48 o 
  -2   1  12     1214.50     1408.77     18.72 o 
  -1   1  12       16.85       30.66      4.00 o 
   0   1  12     6144.25     6191.10     32.31 o 
   1   1  12      181.20      157.38      5.83 o 
   2   1  12     2964.00     2787.19     18.43 o 
   3   1  12       70.83       69.58      4.22 o 
   4   1  12      737.99      675.63     13.91 o 
   5   1  12       60.39       58.57      7.98 o 
  -6   2  12      161.20      207.98     17.54 o 
  -5   2  12      389.75      386.99     20.81 o 
  -4   2  12       14.00       22.88     11.83 o 
  -3   2  12        1.27        5.57      5.56 o 
  -2   2  12       29.19       12.18      5.44 o 
  -1   2  12        7.14       19.97      4.67 o 
   0   2  12       56.93      102.12      8.43 o 
   1   2  12       18.95       46.24      4.61 o 
   2   2  12     2675.69     2526.00     17.32 o 
   3   2  12        2.90        6.55      5.36 o 
   4   2  12       78.78       48.10     10.23 o 
   5   2  12        4.94       -6.28     10.92 o 
   6   2  12        0.11       27.73     13.26 o 
  -5   3  12        0.08       63.06     14.22 o 
  -4   3  12      117.30      121.00     13.00 o 
  -3   3  12        6.83        7.65      9.08 o 
  -2   3  12      248.68      216.43      9.26 o 
  -1   3  12       53.21       62.70      6.93 o 
   0   3  12      171.41      161.65      7.88 o 
   1   3  12       39.04       41.24      3.47 o 
   2   3  12       27.10       35.00      5.16 o 
   3   3  12      169.75      167.95     11.12 o 
   4   3  12       86.70       99.34     13.75 o 
   5   3  12       45.02       52.65     12.99 o 
  -4   4  12        7.18       14.57     12.54 o 
  -3   4  12      389.98      378.35     20.70 o 
  -2   4  12       77.00       76.46     11.09 o 
  -1   4  12      374.21      393.97     18.84 o 
   0   4  12        8.64        8.17      8.47 o 
   1   4  12      284.12      299.88     18.05 o 
   2   4  12       19.94       10.83      7.39 o 
   3   4  12      120.91      109.91      9.79 o 
   4   4  12       42.51       91.73     13.71 o 
  -3   5  12       37.28       26.66     16.31 o 
  -2   5  12       29.69       51.09     15.22 o 
  -1   5  12      195.78      190.91     17.98 o 
   0   5  12       26.02       20.57     13.07 o 
   1   5  12       37.44       24.24     12.17 o 
   2   5  12        1.47        7.58     13.18 o 
  -6   1  13      146.19      228.71     12.83 o 
  -5   1  13       78.47       71.39      8.49 o 
  -4   1  13       25.88       30.56      6.80 o 
  -3   1  13       40.44       27.57      5.67 o 
  -2   1  13      929.05     1064.90     22.06 o 
  -1   1  13      652.54      689.44      8.97 o 
   0   1  13      274.45      228.78      5.98 o 
   1   1  13       14.92       27.65      4.82 o 
   2   1  13      165.13      214.13      7.27 o 
   3   1  13      100.66      111.78      4.68 o 
   4   1  13      418.60      469.52     12.19 o 
   5   1  13       49.77       49.98      7.40 o 
   6   1  13        9.83       -0.57     10.05 o 
  -6   2  13       40.62       54.45     14.56 o 
  -5   2  13       35.57       53.05     13.21 o 
  -4   2  13      506.47      517.79     20.39 o 
  -3   2  13      770.77      731.66     25.87 o 
  -2   2  13       89.77       97.74      7.17 o 
  -1   2  13        9.09       30.12      6.67 o 
   0   2  13        0.41        6.48      5.26 o 
   1   2  13     3806.37     3764.37     18.03 o 
   2   2  13        1.63        8.77      4.39 o 
   3   2  13        1.12        1.93      5.50 o 
   4   2  13       54.10       58.57     11.95 o 
   5   2  13       17.59        3.06     11.73 o 
   6   2  13      141.95      111.56     13.66 o 
  -5   3  13       97.35      122.08     15.05 o 
  -4   3  13        5.69        2.51     11.47 o 
  -3   3  13        0.01        0.44      7.75 o 
  -2   3  13       23.57       16.71      5.14 o 
  -1   3  13      909.27      868.82     14.96 o 
   0   3  13      336.21      361.32     10.24 o 
   1   3  13        6.07        8.74      3.47 o 
   2   3  13      115.21      116.97      6.25 o 
   3   3  13     1033.96      948.60     17.14 o 
   4   3  13      297.18      306.22     11.63 o 
   5   3  13        5.84       46.63     13.51 o 
  -4   4  13       43.01       55.58     14.39 o 
  -3   4  13      296.13      317.25     18.88 o 
  -2   4  13       16.39       36.95     12.39 o 
  -1   4  13       16.46       43.98     12.45 o 
   0   4  13       19.86       31.58      9.99 o 
   1   4  13      906.80      894.68     25.66 o 
   2   4  13       48.38       48.38      7.95 o 
   3   4  13       86.27       74.02      9.32 o 
   4   4  13       35.75       46.46      9.70 o 
  -2   5  13       31.33       37.72     16.20 o 
  -1   5  13      110.17       99.78     16.53 o 
   0   5  13       30.56       26.82     13.94 o 
   1   5  13        1.28        3.29     12.38 o 
   2   5  13      101.28      119.04     14.11 o 
  -6   0  14      208.60      235.87     17.21 o 
  -5   0  14        0.06       -8.22     11.15 o 
  -4   0  14      161.00      152.86     13.79 o 
  -3   0  14      102.84      100.43      9.69 o 
  -2   0  14     1085.34     1054.92     18.59 o 
  -1   0  14     2082.86     2037.33     21.88 o 
   0   0  14     2703.75     2573.66     23.15 o 
   1   0  14      273.94      356.95     10.47 o 
   2   0  14      485.24      235.41     58.75 o 
   3   0  14     5157.09     5331.55     45.90 o 
   4   0  14        0.07        3.14      7.89 o 
   5   0  14      744.25      769.70     23.75 o 
   6   0  14        5.80       -9.12      9.12 o 
  -6   1  14      191.29      219.34     50.89 o 
  -5   1  14        1.12       10.22      7.10 o 
  -4   1  14      286.74      329.19     11.41 o 
  -3   1  14       86.89       74.85      6.52 o 
  -2   1  14     5366.95     5168.84     23.49 o 
  -1   1  14      422.53      456.87      8.14 o 
   0   1  14      292.90      238.03      7.06 o 
   1   1  14      601.39      642.46     10.38 o 
   2   1  14     2273.09     2366.14     24.17 o 
   3   1  14      332.62      328.72      8.18 o 
   4   1  14       63.05       54.19      7.48 o 
   5   1  14       32.83       44.26      7.31 o 
   6   1  14       42.71       14.85      9.44 o 
  -6   2  14       37.92       29.70     12.71 o 
  -5   2  14        5.15      171.18     19.43 o 
  -4   2  14      302.64      315.56     17.55 o 
  -3   2  14       70.84       90.93      7.87 o 
  -2   2  14      245.24      241.26      8.86 o 
  -1   2  14     2277.67     2261.08     15.71 o 
   0   2  14     4018.27     3755.32     19.04 o 
   1   2  14      120.94      175.03      7.91 o 
   2   2  14       29.89       17.57      4.26 o 
   3   2  14      143.31      183.98     11.88 o 
   4   2  14       43.25       66.47     10.88 o 
   5   2  14       61.14       60.47     11.64 o 
   6   2  14       11.80       27.89     12.19 o 
  -5   3  14        4.01        6.98     12.35 o 
  -4   3  14        0.92       10.24     11.40 o 
  -3   3  14       32.11       37.03      7.53 o 
  -2   3  14      778.41      779.79     12.28 o 
  -1   3  14       34.53       38.28      6.48 o 
   0   3  14      270.20      295.46      9.73 o 
   1   3  14       10.64       12.16      3.69 o 
   2   3  14        0.85        7.92      4.09 o 
   3   3  14       11.84       27.91     12.16 o 
   4   3  14       28.79       36.78      8.24 o 
   5   3  14       55.91       57.50     12.43 o 
  -4   4  14        0.61       10.16     13.51 o 
  -3   4  14       31.11       43.64     13.49 o 
  -2   4  14       98.17      119.49     13.50 o 
  -1   4  14      277.78      280.09     17.44 o 
   0   4  14       89.22       88.25     12.41 o 
   1   4  14      172.67      205.27     16.37 o 
   2   4  14       55.35       67.37      8.41 o 
   3   4  14       12.43       12.21      6.48 o 
   4   4  14        0.03        6.72      7.76 o 
  -2   5  14      409.90      414.85     24.06 o 
  -1   5  14        0.08       -2.87     14.54 o 
   0   5  14        2.55       17.63     14.41 o 
   1   5  14        8.08       19.87     13.59 o 
   2   5  14       48.12       37.60     14.04 o 
  -6   1  15        0.57       77.23     17.16 o 
  -5   1  15       24.30       29.43      7.75 o 
  -4   1  15      256.67      280.85     11.32 o 
  -3   1  15       21.09       27.84      6.47 o 
  -2   1  15      579.39      665.47      9.04 o 
  -1   1  15     5479.89     5841.53     25.61 o 
   0   1  15      730.77      852.74     10.37 o 
   1   1  15      705.28      739.38     14.09 o 
   2   1  15      257.72      269.21      6.03 o 
   3   1  15        0.33        0.35      5.20 o 
   4   1  15      336.61      263.34     10.23 o 
   5   1  15       14.74        7.93      9.00 o 
   6   1  15        1.82       27.49     11.44 o 
  -6   2  15       22.07      -12.31     12.31 o 
  -5   2  15      398.80      452.39     23.15 o 
  -4   2  15       15.68        1.34     10.75 o 
  -3   2  15      377.93      395.64     12.93 o 
  -2   2  15       54.70       53.75      9.41 o 
  -1   2  15     1607.99     1686.33     13.91 o 
   0   2  15      188.51      197.25      5.98 o 
   1   2  15      640.59      615.95      7.78 o 
   2   2  15      211.69      202.05      6.52 o 
   3   2  15       46.69       77.50      6.50 o 
   4   2  15       51.53       48.95     11.47 o 
   5   2  15        4.19       20.00     13.02 o 
   6   2  15       47.13       83.15     14.40 o 
  -5   3  15       12.15        9.23     12.50 o 
  -4   3  15        6.13        6.80     10.52 o 
  -3   3  15      418.36      410.93     12.54 o 
  -2   3  15      300.65      326.58      8.78 o 
  -1   3  15      190.63      176.08      8.40 o 
   0   3  15      787.77      740.87     13.94 o 
   1   3  15      294.39      276.27      6.45 o 
   2   3  15      133.59      141.07      5.73 o 
   3   3  15      127.93      138.01      9.17 o 
   4   3  15      184.46      247.02     16.66 o 
  -4   4  15       10.68       18.57     12.60 o 
  -3   4  15      221.08      242.78     18.47 o 
  -2   4  15      466.70      528.22     22.25 o 
  -1   4  15      969.51     1031.85     27.11 o 
   0   4  15      136.18      124.76     14.30 o 
   1   4  15        5.64       16.56     11.85 o 
   2   4  15       75.77       81.28      8.74 o 
   3   4  15        0.66        2.31      6.11 o 
   4   4  15       79.41       87.37     13.33 o 
  -2   5  15       38.37       33.95     15.48 o 
  -1   5  15       41.91       46.02     14.12 o 
   0   5  15       76.33      105.23     15.66 o 
   1   5  15        6.20       30.37     12.81 o 
   2   5  15       25.08       36.35     15.03 o 
  -6   0  16       18.36        2.43      9.64 o 
  -5   0  16       67.02       58.88     12.32 o 
  -4   0  16      676.46      693.34     21.88 o 
  -3   0  16     1426.11     1378.30     24.85 o 
  -2   0  16      256.16      291.99     11.56 o 
  -1   0  16     1992.94     2129.09     23.92 o 
   0   0  16     3196.32     3373.48     28.22 o 
   1   0  16     5161.87     4845.14     35.63 o 
   2   0  16      976.02      913.75    174.59 o 
   3   0  16        3.96       26.17      9.50 o 
   4   0  16       31.87       30.09      8.02 o 
   5   0  16     2037.46     1799.35     35.57 o 
   6   0  16       33.90       36.98      9.90 o 
  -6   1  16      118.74      133.71     10.55 o 
  -5   1  16       22.25       60.64     18.11 o 
  -4   1  16      529.04      551.33     13.97 o 
  -3   1  16       14.52       19.93      5.76 o 
  -2   1  16     2071.87     2041.00     15.11 o 
  -1   1  16       56.16       37.82      6.23 o 
   0   1  16      367.57      422.90     10.04 o 
   1   1  16       79.11       57.64      5.70 o 
   2   1  16       72.51       84.78      4.63 o 
   3   1  16      446.14      429.44     11.33 o 
   4   1  16       21.33       24.81      5.95 o 
   5   1  16        0.22        7.43     11.02 o 
   6   1  16      110.96      156.75     15.75 o 
  -6   2  16       54.70       39.64     13.43 o 
  -5   2  16       46.34      343.60     22.51 o 
  -4   2  16      107.60       80.62     11.47 o 
  -3   2  16       78.38      101.69      7.30 o 
  -2   2  16      329.55      301.79      9.86 o 
  -1   2  16        5.91        6.45      4.01 o 
   0   2  16       58.77       86.22      4.56 o 
   1   2  16     1300.00     1187.39     10.41 o 
   2   2  16      569.02      518.22      9.10 o 
   3   2  16        8.53       16.77      5.79 o 
   4   2  16        0.84        3.32      9.70 o 
   5   2  16      204.44      207.15     17.13 o 
   6   2  16        2.84       35.19     11.54 o 
  -5   3  16       11.55        3.12     12.56 o 
  -4   3  16      112.30       94.27     14.29 o 
  -3   3  16       82.47       80.18      8.52 o 
  -2   3  16       95.57       88.51      7.17 o 
  -1   3  16      191.01      162.31      8.61 o 
   0   3  16      431.28      416.52     15.68 o 
   1   3  16       51.87       59.79      4.46 o 
   2   3  16      206.77      193.34      7.93 o 
   3   3  16      373.66      405.92     12.24 o 
   4   3  16       38.57       63.23     12.48 o 
   5   3  16       12.48       11.62     13.06 o 
  -4   4  16       30.09       45.56     14.59 o 
  -3   4  16       52.78       57.54     12.69 o 
  -2   4  16      100.42      110.41     14.36 o 
  -1   4  16        1.02        7.96     11.34 o 
   0   4  16       20.77        9.12     12.92 o 
   1   4  16        1.54        2.70     10.63 o 
   2   4  16        0.04        0.47      6.49 o 
   3   4  16        0.04        3.93      5.75 o 
   4   4  16       22.60       43.57      7.88 o 
  -2   5  16      244.28      212.66     18.19 o 
  -1   5  16        2.41       11.99     12.66 o 
   0   5  16       51.03       67.00     14.99 o 
   1   5  16        3.66       18.95     11.85 o 
   2   5  16        4.51       33.19     15.44 o 
  -6   1  17       15.01       43.40      8.90 o 
  -5   1  17       75.44      511.47    231.60 o 
  -4   1  17      257.99      299.35     34.18 o 
  -3   1  17     1163.20     1237.52     17.32 o 
  -2   1  17     1278.67     1271.57     12.28 o 
  -1   1  17       11.59        6.87      3.36 o 
   0   1  17      370.79      313.58      8.70 o 
   1   1  17      291.17      241.49     14.56 o 
   2   1  17     1011.91      979.85     10.40 o 
   3   1  17       42.97       55.40      7.17 o 
   4   1  17       54.06       73.94      7.46 o 
   5   1  17       21.10       16.40     13.85 o 
   6   1  17       23.50       16.48      9.54 o 
  -6   2  17        5.50       53.94     14.62 o 
  -5   2  17     1256.85     1109.08     32.90 o 
  -4   2  17       18.23       29.00     11.70 o 
  -3   2  17        0.22        2.24      5.63 o 
  -2   2  17      540.12      558.57     12.06 o 
  -1   2  17        0.70        6.50      4.09 o 
   0   2  17      361.75      391.04      7.74 o 
   1   2  17       51.29       53.98      4.64 o 
   2   2  17       33.32       39.42      4.88 o 
   3   2  17       32.05       21.02      6.00 o 
   4   2  17      245.15      195.90     14.94 o 
   5   2  17       67.34       48.62     12.45 o 
  -5   3  17       11.48       25.67     13.57 o 
  -4   3  17      110.58       93.47     13.76 o 
  -3   3  17      226.07      206.33     20.48 o 
  -2   3  17       17.90        8.84      5.27 o 
  -1   3  17        8.63       12.62      6.44 o 
   0   3  17      729.03      754.23     19.76 o 
   1   3  17       20.01       27.60      4.66 o 
   2   3  17     1661.38     1603.19     14.43 o 
   3   3  17        1.24       14.50      5.84 o 
   4   3  17        2.61       17.59     11.64 o 
   5   3  17       59.76       99.39     15.47 o 
  -4   4  17       70.51       99.40     16.54 o 
  -3   4  17        0.12        6.51     12.49 o 
  -2   4  17      126.65      111.26     14.02 o 
  -1   4  17      277.15      225.51     16.94 o 
   0   4  17      173.94      182.04     16.22 o 
   1   4  17       10.57        7.88      9.36 o 
   2   4  17        5.46       12.51      7.47 o 
   3   4  17      300.30      265.87      9.70 o 
   4   4  17      218.24      237.50     10.35 o 
  -2   5  17        0.94       12.29     15.37 o 
  -1   5  17        1.21       12.23     15.18 o 
   0   5  17      119.95      142.10     18.27 o 
   1   5  17        3.86        0.40     13.76 o 
   2   5  17      252.45      236.00     18.29 o 
  -6   0  18      284.44      335.26     19.75 o 
  -5   0  18       93.51       81.97     11.67 o 
  -4   0  18        0.02       -1.42     10.07 o 
  -3   0  18     3512.74     3503.26     39.93 o 
  -2   0  18      554.30      462.10     14.09 o 
  -1   0  18     6635.87     7158.42     45.46 o 
   0   0  18      672.80      643.14     14.40 o 
   1   0  18     3614.53     3378.72     31.33 o 
   2   0  18      666.04      610.29     15.94 o 
   3   0  18     3480.61     3243.76     38.19 o 
   4   0  18       36.64       43.75      9.82 o 
   5   0  18       61.55      116.77     13.64 o 
   6   0  18        3.30       -5.07      8.31 o 
  -6   1  18       31.79       27.64     22.10 o 
  -5   1  18      952.62      900.55     67.02 o 
  -4   1  18      723.41      655.02     24.42 o 
  -3   1  18      119.20      115.97      7.94 o 
  -2   1  18        6.94        8.09      4.91 o 
  -1   1  18     1708.30     1575.91     16.56 o 
   0   1  18      337.58      476.91      8.98 o 
   1   1  18     2215.18     2185.85     19.51 o 
   2   1  18       19.36       29.72      3.96 o 
   3   1  18      370.93      344.81     17.22 o 
   4   1  18      599.26      606.58     33.17 o 
   5   1  18        1.19        2.86      7.36 o 
  -6   2  18      142.37      188.60     18.77 o 
  -5   2  18        0.02      158.11     21.59 o 
  -4   2  18       26.75       41.47     11.96 o 
  -3   2  18      191.98      146.36     13.31 o 
  -2   2  18       85.15      115.13      6.07 o 
  -1   2  18      650.89      680.99     12.34 o 
   0   2  18        0.24        6.16      4.25 o 
   1   2  18      275.58      296.15      6.98 o 
   2   2  18       24.96       25.15      4.74 o 
   3   2  18      220.37      187.40      6.77 o 
   4   2  18       24.40       31.43     11.28 o 
   5   2  18        1.65       15.66     12.10 o 
  -5   3  18        0.81       35.62     14.28 o 
  -4   3  18       26.88       29.18     12.45 o 
  -3   3  18        0.50        2.02      6.72 o 
  -2   3  18       36.70       28.36      5.75 o 
  -1   3  18      462.83      366.40     14.07 o 
   0   3  18      260.03      262.54     13.64 o 
   1   3  18        3.70        4.99      4.51 o 
   2   3  18       63.99      119.29     12.60 o 
   3   3  18       66.63       73.04      6.41 o 
   4   3  18        1.28       -6.60      9.38 o 
   5   3  18       73.48      109.04     14.37 o 
  -4   4  18       23.01       40.28     13.75 o 
  -3   4  18       36.84       44.98     13.41 o 
  -2   4  18      236.36      229.50     12.04 o 
  -1   4  18        3.56       15.21     12.96 o 
   0   4  18        1.09        0.01     10.37 o 
   1   4  18       77.21       69.21     12.85 o 
   2   4  18      136.45      134.04      9.77 o 
   3   4  18        7.77       24.06      8.01 o 
   4   4  18       60.26      125.48     11.34 o 
  -2   5  18       14.92       32.46     17.26 o 
  -1   5  18        5.41       11.58     14.52 o 
   0   5  18        0.06       -4.80     13.91 o 
   1   5  18        2.96       -3.58     13.35 o 
   2   5  18      109.85      111.48     17.84 o 
  -6   1  19        2.90        6.13     12.85 o 
  -5   1  19       56.28       75.50     13.02 o 
  -4   1  19      149.83      180.30     14.05 o 
  -3   1  19        7.78        7.40      6.60 o 
  -2   1  19     1000.05     1069.91     43.30 o 
  -1   1  19     1226.55     1335.11     10.89 o 
   0   1  19     1878.37     1859.69     16.57 o 
   1   1  19       62.57       63.27      6.81 o 
   2   1  19      301.28      324.96     10.02 o 
   3   1  19      292.37      282.93      9.32 o 
   4   1  19        6.45       31.95      6.84 o 
   5   1  19        1.58       -0.06      8.47 o 
   6   1  19       18.80       56.62     12.81 o 
  -6   2  19       12.43      109.96     18.00 o 
  -5   2  19      102.28      119.92     17.02 o 
  -4   2  19       11.50       19.30      7.57 o 
  -3   2  19       23.36       23.69      7.27 o 
  -2   2  19       25.10       29.26      4.79 o 
  -1   2  19      552.72      553.56     11.45 o 
   0   2  19     1377.22     1321.73     13.95 o 
   1   2  19      503.21      446.89      8.08 o 
   2   2  19       18.49       24.74      4.75 o 
   3   2  19       11.16       16.59      4.82 o 
   4   2  19       15.70       31.00     10.74 o 
   5   2  19      167.99      157.50     14.82 o 
  -5   3  19        7.26       49.14     13.95 o 
  -4   3  19       23.82       45.00     12.81 o 
  -3   3  19       44.07       70.37     26.02 o 
  -2   3  19      778.46      781.02     12.73 o 
  -1   3  19      744.45      688.95     20.98 o 
   0   3  19      236.85      270.94     14.22 o 
   1   3  19        3.73        9.08      4.75 o 
   2   3  19      946.21      861.89     11.23 o 
   3   3  19      118.79      141.26      7.37 o 
   5   3  19        0.05        4.88     12.20 o 
  -4   4  19      190.51      193.37     19.56 o 
  -3   4  19        1.99        5.81     12.53 o 
  -2   4  19      180.14      166.53     18.80 o 
  -1   4  19      110.64      198.19     15.44 o 
   0   4  19       66.12       66.62     12.78 o 
   1   4  19       38.05       57.40     14.20 o 
   2   4  19        1.02        7.79     11.19 o 
   3   4  19       49.26       77.42      9.07 o 
   4   4  19      221.04      206.62     16.84 o 
  -2   5  19       54.36       89.33     16.29 o 
  -1   5  19        2.61       -2.95     13.02 o 
   0   5  19       81.66       60.13     13.97 o 
   1   5  19        8.79       -3.93     11.90 o 
   2   5  19       50.46       54.49     15.73 o 
  -6   0  20        3.64        7.19     11.25 o 
  -5   0  20        2.38       -0.23     11.73 o 
  -4   0  20       19.53       38.79     12.90 o 
  -3   0  20       30.52       39.31      6.75 o 
  -2   0  20      146.47      121.46     10.18 o 
  -1   0  20     8979.95     8536.19     52.40 o 
   0   0  20        5.49       16.42      7.20 o 
   1   0  20      766.95      725.15     16.37 o 
   2   0  20     1051.22     1061.04     20.78 o 
   3   0  20      885.48     1010.72     22.54 o 
   4   0  20      149.85      182.47     12.93 o 
   5   0  20       81.52      121.91     13.76 o 
   6   0  20        3.67       37.45      9.11 o 
  -6   1  20        1.00       38.81     14.23 o 
  -5   1  20       16.26       50.44     36.60 o 
  -4   1  20      257.99      263.53     40.54 o 
  -3   1  20      684.40      679.39     14.39 o 
  -2   1  20       48.12       46.68      5.65 o 
  -1   1  20       11.38       18.00      3.51 o 
   0   1  20     1294.93     1197.98     18.10 o 
   1   1  20     1688.77     1707.66     18.10 o 
   2   1  20      405.54      405.14      6.65 o 
   3   1  20        0.38        1.95      5.01 o 
   4   1  20      284.79      277.37     10.98 o 
   5   1  20       19.05       23.30     11.21 o 
   6   1  20      406.52      390.98     21.44 o 
  -5   2  20       81.17       64.73     15.40 o 
  -4   2  20       17.94       33.88     12.54 o 
  -3   2  20       50.51       70.44      7.76 o 
  -2   2  20       70.66       62.36      5.45 o 
  -1   2  20      607.16      601.35     11.85 o 
   0   2  20        1.65       10.25      6.33 o 
   1   2  20        0.02       18.66      5.03 o 
   2   2  20      274.41      247.67      7.54 o 
   3   2  20      124.09      134.62      8.65 o 
   4   2  20      105.40       74.30     12.47 o 
   5   2  20       20.00       43.36     12.76 o 
  -5   3  20       10.15       16.92     12.29 o 
  -4   3  20      229.61      217.68     16.41 o 
  -3   3  20      216.17      202.12     16.08 o 
  -2   3  20       23.51       21.47      6.01 o 
  -1   3  20       10.84       16.99     10.64 o 
   0   3  20        0.60       19.85      9.81 o 
   1   3  20      288.28      262.33     10.29 o 
   2   3  20       22.84       66.14      7.25 o 
   3   3  20       11.90       17.98      5.47 o 
   4   3  20       14.28       22.05     11.41 o 
   5   3  20       52.91       20.25     13.15 o 
  -4   4  20       68.87       61.20     14.79 o 
  -3   4  20      125.17      100.99     14.75 o 
  -2   4  20       19.73       36.28      9.24 o 
  -1   4  20      375.32      440.72     19.01 o 
   0   4  20      531.48      493.29     21.99 o 
   1   4  20      224.86      262.43     18.75 o 
   2   4  20        0.48       -0.08      9.92 o 
   3   4  20       11.45       35.40      9.09 o 
   4   4  20        4.98       71.14     11.79 o 
  -2   5  20        0.13       27.97     16.60 o 
  -1   5  20       79.85       57.01     17.74 o 
   0   5  20        5.16       -3.04     16.12 o 
   1   5  20        1.61      -14.99     14.99 o 
  -6   1  21        2.57        7.97     28.30 o 
  -5   1  21       55.67      272.11    135.99 o 
  -4   1  21      406.00      413.30     15.61 o 
  -3   1  21       19.00       24.82      6.69 o 
  -2   1  21       51.17       69.45      8.68 o 
  -1   1  21      584.12      581.23      7.81 o 
   0   1  21      164.97      178.25      7.10 o 
   1   1  21        0.06       16.88      4.41 o 
   2   1  21        1.12       15.01      5.27 o 
   3   1  21      265.04      219.30     11.36 o 
   4   1  21       39.83       31.34      6.97 o 
   5   1  21       29.89       32.77      9.87 o 
   6   1  21        2.17      112.53     15.88 o 
  -5   2  21        3.34       98.52     15.62 o 
  -4   2  21      111.33      148.20     27.82 o 
  -3   2  21       38.00      105.66     51.09 o 
  -2   2  21      279.91      277.03      7.78 o 
  -1   2  21      139.97      138.59      7.59 o 
   0   2  21      150.28      197.55      7.10 o 
   1   2  21      720.88      725.03     13.62 o 
   2   2  21       44.08       42.88      5.06 o 
   3   2  21      235.41      205.48      9.56 o 
   4   2  21        1.02       10.43     11.01 o 
   5   2  21      106.21      103.62     14.47 o 
  -5   3  21        0.08       -8.16     11.55 o 
  -4   3  21      457.34      426.56     20.20 o 
  -3   3  21      129.29      139.62      9.21 o 
  -2   3  21      361.19      329.75      9.48 o 
  -1   3  21     1365.73     1433.88     29.72 o 
   0   3  21      878.39      880.63     22.64 o 
   1   3  21      353.67      372.80     11.74 o 
   2   3  21      115.21      165.23     10.79 o 
   3   3  21       32.13       51.09      6.58 o 
   4   3  21       18.37       26.37     10.39 o 
   5   3  21       99.17       91.38     14.85 o 
  -4   4  21       66.10       86.18     16.16 o 
  -3   4  21       20.30        9.91     12.39 o 
  -2   4  21      549.32      589.08     16.81 o 
  -1   4  21       84.23      135.70     13.98 o 
   0   4  21       14.05       26.40     12.08 o 
   1   4  21      498.61      498.65     20.97 o 
   2   4  21        9.54        3.20     12.12 o 
   3   4  21      257.80      289.05     31.71 o 
  -1   5  21       71.01       50.03     15.05 o 
   0   5  21      100.67       89.05     16.29 o 
   1   5  21       21.05        3.28     13.71 o 
  -6   0  22       55.85       28.28     11.49 o 
  -5   0  22      155.24      156.42     16.63 o 
  -4   0  22     3713.47     3840.31     48.93 o 
  -3   0  22      550.19      511.24     12.50 o 
  -2   0  22        0.04        3.45      8.16 o 
  -1   0  22      378.14      418.07     14.00 o 
   0   0  22      694.26      610.10     16.02 o 
   1   0  22        7.41        3.04      6.90 o 
   2   0  22       43.08       59.94      9.40 o 
   3   0  22        0.39        8.84      8.01 o 
   4   0  22      606.26      586.98     20.70 o 
   5   0  22       11.69       11.97      9.65 o 
  -6   1  22        4.50       34.76     13.83 o 
  -5   1  22      487.58      457.13     15.85 o 
  -4   1  22      137.16      163.46     10.55 o 
  -3   1  22      153.66      133.87      8.69 o 
  -2   1  22      863.13      835.98     20.81 o 
  -1   1  22       49.43       65.62      4.25 o 
   0   1  22       70.51       65.81      5.86 o 
   1   1  22      534.02      555.42     11.02 o 
   2   1  22     1277.37     1124.99     12.23 o 
   3   1  22       17.67       35.87      7.07 o 
   4   1  22      139.48      147.02      8.98 o 
  -5   2  22      139.50      104.21     17.09 o 
  -4   2  22       72.28       57.29      9.81 o 
  -3   2  22      471.77      475.83     16.83 o 
  -2   2  22       20.52       28.84      5.09 o 
  -1   2  22      344.61      314.15      9.43 o 
   0   2  22     1817.34     1653.38     28.28 o 
   1   2  22       83.66       66.41     10.54 o 
   2   2  22       35.94       19.88      5.07 o 
   3   2  22       22.02       31.70      8.07 o 
   4   2  22       79.16      116.26     14.06 o 
   5   2  22       11.16       -2.93      9.07 o 
  -5   3  22        8.67       -9.66     10.54 o 
  -4   3  22       15.93       27.77     12.98 o 
  -3   3  22      162.85      173.94     10.21 o 
  -2   3  22       17.97       15.07      5.81 o 
  -1   3  22      843.61      934.89     25.64 o 
   0   3  22       21.13       55.61     12.23 o 
   1   3  22        1.94       14.52      7.09 o 
   2   3  22       41.63       45.87      6.06 o 
   3   3  22      127.85      108.96      7.70 o 
   4   3  22        6.39       -0.92     10.72 o 
  -4   4  22       76.15       57.90     14.51 o 
  -3   4  22        5.90        7.07     11.57 o 
  -2   4  22      296.74      291.55     13.15 o 
  -1   4  22      109.25       88.46     13.19 o 
   0   4  22       18.67       16.65     12.17 o 
   1   4  22       33.75       41.99     14.33 o 
   2   4  22       37.80       28.82     12.14 o 
   3   4  22      144.99      253.59     72.07 o 
  -1   5  22        8.72       -7.80     16.85 o 
   0   5  22        8.61       17.42     15.31 o 
   1   5  22        0.02        7.83     14.81 o 
  -6   1  23        0.43       36.00     28.07 o 
  -5   1  23       10.64       44.07     18.30 o 
  -4   1  23       19.94       57.57     36.81 o 
  -3   1  23       64.67       36.10      6.77 o 
  -2   1  23      198.30      236.05     16.30 o 
  -1   1  23       87.13       91.46      4.34 o 
   0   1  23      190.29      247.28      8.69 o 
   1   1  23      229.90      292.13      9.00 o 
   2   1  23      293.74      325.68     11.39 o 
   3   1  23       17.71       15.53      5.69 o 
   4   1  23        0.03       22.44      7.81 o 
   5   1  23       22.14       11.26      9.43 o 
  -5   2  23        2.74       22.20     13.99 o 
  -4   2  23       36.60       25.50      8.40 o 
  -3   2  23       11.29        4.37      7.84 o 
  -2   2  23      117.33      127.32      6.52 o 
  -1   2  23      541.99      549.99     11.85 o 
   0   2  23        0.20       24.30     10.50 o 
   1   2  23        0.76        2.22      8.20 o 
   2   2  23       11.49       25.18      5.42 o 
   3   2  23      421.40      364.19     11.63 o 
   4   2  23      132.80      134.66      9.70 o 
   5   2  23        8.09       10.90     12.12 o 
  -5   3  23        0.39      -10.63     10.63 o 
  -4   3  23      243.84      228.71     16.39 o 
  -3   3  23      230.95      231.41     10.54 o 
  -2   3  23       26.80       18.70      5.48 o 
  -1   3  23        9.26       24.06     10.82 o 
   0   3  23     1206.96     1166.31     26.80 o 
   1   3  23      509.79      475.97     13.17 o 
   2   3  23        0.07        4.75      5.52 o 
   3   3  23        5.40        9.63      5.70 o 
   4   3  23       31.23       23.34     10.55 o 
  -3   4  23       55.77       51.81     13.73 o 
  -2   4  23      264.25      267.50     13.00 o 
  -1   4  23       65.53       83.08     13.76 o 
   0   4  23        2.21       10.78     12.38 o 
   1   4  23       24.01       36.36     12.60 o 
   2   4  23       11.79        3.10     10.82 o 
   3   4  23      543.02      492.59     39.90 o 
  -1   5  23        9.89       11.30     15.65 o 
   0   5  23        3.77       21.80     16.02 o 
   1   5  23       39.56       75.84     17.30 o 
  -6   0  24      176.30      185.26     18.30 o 
  -5   0  24      113.20      125.81     17.20 o 
  -4   0  24     1701.23     1607.15     33.32 o 
  -3   0  24     1803.99     1672.98     29.71 o 
  -2   0  24      897.84      815.80     19.77 o 
  -1   0  24      569.32      484.82     14.99 o 
   0   0  24      577.26      498.02     15.58 o 
   1   0  24      717.67      767.76     18.48 o 
   2   0  24     1106.33     1106.22     23.14 o 
   3   0  24       34.25       38.57      9.23 o 
   4   0  24      174.35      109.32     11.79 o 
   5   0  24      125.80      158.23     13.87 o 
  -6   1  24        0.22       57.34     10.22 o 
  -5   1  24      215.76      228.65     12.94 o 
  -4   1  24      198.99      227.02     11.88 o 
  -3   1  24      117.40       93.50      6.44 o 
  -2   1  24      948.98      865.25     14.18 o 
  -1   1  24        1.71        1.95      5.12 o 
   0   1  24     2317.26     2526.47     21.80 o 
   1   1  24        7.61       24.92      5.53 o 
   2   1  24      123.67      118.29      7.59 o 
   3   1  24      490.06      463.54     12.22 o 
   4   1  24      387.38      374.12     12.35 o 
   5   1  24        8.28       24.36     10.96 o 
  -5   2  24       28.58       58.75     15.56 o 
  -4   2  24       88.29      105.35     17.90 o 
  -3   2  24        5.29       20.17     18.75 o 
  -2   2  24      386.60      413.00      9.32 o 
  -1   2  24       37.89       29.59      5.83 o 
   0   2  24      206.23      232.93     14.49 o 
   1   2  24       31.25       35.82      7.96 o 
   2   2  24      607.36      648.23     11.33 o 
   3   2  24       12.14       21.54     15.14 o 
   4   2  24        0.17        8.00      6.92 o 
   5   2  24       81.44      126.75     15.70 o 
  -4   3  24      122.68      127.55     10.36 o 
  -3   3  24       77.34      105.59     12.93 o 
  -2   3  24        1.43        3.07      6.06 o 
  -1   3  24       92.35       76.97     13.00 o 
   0   3  24       96.77      101.85     12.46 o 
   1   3  24      511.22      512.96     18.16 o 
   2   3  24       13.64       10.91      5.93 o 
   3   3  24       11.22       10.78      6.10 o 
   4   3  24       77.17       76.61     12.27 o 
  -3   4  24      116.98       85.54     14.67 o 
  -2   4  24        6.26       17.92     14.32 o 
  -1   4  24       18.42       18.33     11.26 o 
   0   4  24        0.03        8.78     11.98 o 
   1   4  24       16.74       40.13     13.32 o 
   2   4  24       29.61       22.29     13.23 o 
   3   4  24        8.98       80.32     20.21 o 
  -1   5  24        6.80        3.54     16.63 o 
   0   5  24       25.40       37.40     15.18 o 
  -5   1  25        1.78        0.75     10.32 o 
  -4   1  25       73.72      136.18     15.88 o 
  -3   1  25     1116.85     1189.55     15.24 o 
  -2   1  25      144.22      164.98      8.12 o 
  -1   1  25        4.19       15.91      5.72 o 
   0   1  25      825.77      954.20     15.42 o 
   1   1  25      271.74      215.29      8.13 o 
   2   1  25      241.90      229.96      9.42 o 
   3   1  25       86.43       68.27      7.26 o 
   4   1  25        1.04        7.83      6.80 o 
   5   1  25        0.22       19.65     11.82 o 
  -5   2  25       43.46       64.33     14.09 o 
  -4   2  25       76.80       56.52     11.17 o 
  -3   2  25      161.51      137.68     10.21 o 
  -2   2  25       44.11       45.45      5.64 o 
  -1   2  25      612.44      607.46     12.52 o 
   0   2  25     1523.48     1440.50     28.26 o 
   1   2  25      104.93      109.88      7.16 o 
   2   2  25        3.00       29.90     10.03 o 
   3   2  25      116.91      102.67      7.99 o 
   4   2  25      203.50      207.09     20.56 o 
   5   2  25        3.99       17.95     11.68 o 
  -4   3  25       32.98       95.84     37.74 o 
  -3   3  25      247.93      279.22     10.09 o 
  -2   3  25        0.18       12.26      5.95 o 
  -1   3  25      334.75      306.48     16.97 o 
   0   3  25       26.97       29.58     11.05 o 
   1   3  25      180.33      193.54     15.09 o 
   2   3  25       89.38      132.55      7.57 o 
   3   3  25       19.66       36.00     18.91 o 
   4   3  25        2.85       24.43     12.34 o 
  -3   4  25       13.08       28.50     13.10 o 
  -2   4  25        0.37       20.52     14.13 o 
  -1   4  25      125.95      104.71     14.60 o 
   0   4  25      345.09      355.49     20.67 o 
   1   4  25      139.48      141.35     16.06 o 
   2   4  25       12.40       20.65     12.37 o 
   3   4  25       57.08       84.65     14.17 o 
  -6   0  26      532.22      571.54     25.04 o 
  -5   0  26        4.20       26.28     15.84 o 
  -4   0  26      317.11      286.45     18.80 o 
  -3   0  26     2341.47     2268.39     34.84 o 
  -2   0  26     2433.55     2385.60     33.51 o 
  -1   0  26       50.48       76.55      9.49 o 
   0   0  26       64.88       78.08      9.68 o 
   1   0  26       78.21       66.93      8.91 o 
   2   0  26     1543.19     1480.20     26.91 o 
   3   0  26      733.66      643.47     20.08 o 
   4   0  26       28.50        7.54      9.23 o 
   5   0  26        3.88       -1.40      8.90 o 
  -5   1  26        1.85       41.67     25.70 o 
  -4   1  26      272.16      356.02     13.83 o 
  -3   1  26      525.67      505.59     19.68 o 
  -2   1  26       17.45       14.21      6.17 o 
  -1   1  26      296.44      290.90      9.31 o 
   0   1  26     1505.94     1479.41     18.06 o 
   1   1  26      708.24      729.74     13.37 o 
   2   1  26       24.69       17.65      5.46 o 
   3   1  26      159.79      150.17     11.86 o 
   4   1  26      137.02      138.25     10.00 o 
   5   1  26      158.02      145.40     13.52 o 
  -5   2  26        4.28       11.41     11.17 o 
  -4   2  26        6.53       16.85      8.73 o 
  -3   2  26        6.65       20.67      7.54 o 
  -2   2  26      122.23      109.91      9.11 o 
  -1   2  26      172.58      144.41     13.21 o 
   0   2  26      310.64      350.57     17.24 o 
   1   2  26       60.75       92.66      7.17 o 
   2   2  26      279.57      255.95      8.35 o 
   3   2  26       15.97       28.36      7.38 o 
   4   2  26       16.34       41.12      8.45 o 
   5   2  26       29.69        6.21     10.54 o 
  -4   3  26      134.06      133.47     11.06 o 
  -3   3  26      144.98      145.74      8.56 o 
  -2   3  26       80.02       89.16      8.47 o 
  -1   3  26      130.19       96.36     14.54 o 
   0   3  26       32.44       45.29     11.52 o 
   1   3  26      109.17       99.55     12.79 o 
   2   3  26       15.79       16.98      8.11 o 
   3   3  26       36.89       73.71     19.18 o 
   4   3  26       15.14       45.12     13.65 o 
  -3   4  26       37.21       50.45     14.34 o 
  -2   4  26        5.75       23.69     13.11 o 
  -1   4  26        1.03        9.81     12.70 o 
   0   4  26      171.00      169.80     11.21 o 
   1   4  26       16.25       38.30     13.47 o 
   2   4  26       23.15       75.20     14.97 o 
  -5   1  27      203.47      192.83     13.10 o 
  -4   1  27       14.10       12.63      8.19 o 
  -3   1  27      200.37      268.65     26.16 o 
  -2   1  27      166.48      131.94      8.04 o 
  -1   1  27      802.47      774.32     13.62 o 
   0   1  27       28.88       85.40      9.40 o 
   1   1  27       89.35       98.03     20.40 o 
   2   1  27       48.28       41.65      9.48 o 
   3   1  27       12.87       30.54      5.55 o 
   4   1  27       46.58       44.88      6.89 o 
   5   1  27        5.82        6.09     10.90 o 
  -5   2  27        0.59        6.76     12.31 o 
  -4   2  27        5.75        5.42      8.94 o 
  -3   2  27        8.71       13.81      8.28 o 
  -2   2  27      111.27       97.10      8.36 o 
  -1   2  27      115.67      115.11     11.97 o 
   0   2  27      528.45      537.29     19.86 o 
   1   2  27     1051.90     1036.43     16.43 o 
   2   2  27      296.00      256.36      8.68 o 
   3   2  27       33.80       32.75      7.94 o 
   4   2  27      101.18      108.42      9.16 o 
   5   2  27        0.53      -11.51     11.51 o 
  -4   3  27       25.38       27.28     14.59 o 
  -3   3  27      107.89       84.48      8.57 o 
  -2   3  27      109.38      114.22      9.43 o 
  -1   3  27      491.75      492.58     20.70 o 
   0   3  27       10.70        8.53     10.57 o 
   1   3  27        0.02        7.82      7.64 o 
   2   3  27      251.32      246.54      9.34 o 
   3   3  27        1.83       15.50      7.46 o 
   4   3  27      183.67      134.09     14.96 o 
  -3   4  27      197.61      160.41     17.25 o 
  -2   4  27       37.67       55.35     15.14 o 
  -1   4  27       13.15       21.45     12.01 o 
   0   4  27       49.41       67.44     10.04 o 
   1   4  27      153.18      171.45     17.10 o 
   2   4  27      119.66      135.15     16.27 o 
  -5   0  28        0.12       -2.67     15.03 o 
  -4   0  28     1077.64      938.56     27.28 o 
  -3   0  28      941.51      957.29     24.51 o 
  -2   0  28       47.19       43.84      9.88 o 
  -1   0  28      568.65      542.73     17.29 o 
   0   0  28      587.73      578.17     17.63 o 
   1   0  28      402.95      396.52     15.60 o 
   2   0  28        0.71        7.72      8.01 o 
   3   0  28      316.96      361.05     16.48 o 
   4   0  28       29.25       10.37      8.78 o 
   5   0  28       60.00       92.19     12.65 o 
  -5   1  28        0.95        4.54      9.11 o 
  -4   1  28       52.15       57.14     13.14 o 
  -3   1  28     1721.47     1765.04     18.73 o 
  -2   1  28      392.25      420.19     13.08 o 
  -1   1  28      323.76      342.90     10.15 o 
   0   1  28      292.54      349.12     30.33 o 
   1   1  28     1157.81     1046.96     32.15 o 
   2   1  28       34.12       34.59      6.61 o 
   3   1  28      137.01      157.93      9.75 o 
   4   1  28        0.90        9.63      9.84 o 
   5   1  28      118.22      141.48     15.02 o 
  -5   2  28        0.30       -0.02     12.72 o 
  -4   2  28        4.76       -1.62     17.13 o 
  -3   2  28        0.57       -0.84      9.87 o 
  -2   2  28       38.39       91.31     14.51 o 
  -1   2  28      796.73      820.36     23.76 o 
   0   2  28      376.75      370.16     17.66 o 
   1   2  28        0.27       21.23      6.71 o 
   2   2  28       61.86       88.40      8.53 o 
   3   2  28       48.18       37.60      7.58 o 
   4   2  28       52.97       58.42      8.51 o 
   5   2  28       49.83       45.02     15.17 o 
  -4   3  28        3.34       17.78     11.48 o 
  -3   3  28        6.36       12.85     13.67 o 
  -2   3  28        1.99        2.18     10.74 o 
  -1   3  28       23.04       30.55     12.39 o 
   0   3  28       19.18       24.67     11.01 o 
   1   3  28       96.92      141.67     10.06 o 
   2   3  28       13.20       16.71      6.21 o 
   3   3  28       60.05       63.81      8.65 o 
   4   3  28        0.50       -1.71     10.16 o 
  -2   4  28       47.63       58.74     14.76 o 
  -1   4  28       38.81       55.03     13.91 o 
   0   4  28       47.34       47.43      9.70 o 
   1   4  28       51.71       31.62     13.76 o 
   2   4  28      117.26      219.65     19.20 o 
   3   4  28        7.74       -8.02      9.78 o 
  -5   1  29       81.98      134.38     18.62 o 
  -4   1  29       95.06       83.38     11.81 o 
  -3   1  29      523.14      569.27     15.92 o 
  -2   1  29      107.99      153.77      9.38 o 
  -1   1  29       57.56       86.62      8.73 o 
   0   1  29        0.98        5.22      5.90 o 
   1   1  29      250.15      262.65     12.13 o 
   2   1  29       25.66       21.84      8.18 o 
   3   1  29        5.35       57.29     21.87 o 
   4   1  29       27.93       28.67      6.18 o 
   5   1  29       11.86       30.53     10.89 o 
  -5   2  29        8.56       23.14     14.15 o 
  -4   2  29       19.23       18.34     13.95 o 
  -3   2  29        2.09        2.07      8.37 o 
  -2   2  29     1295.62     1268.49     30.40 o 
  -1   2  29       13.13       34.49     11.95 o 
   0   2  29        2.89        8.97     11.23 o 
   1   2  29      421.52      413.56     11.54 o 
   2   2  29      313.44      333.96     11.00 o 
   3   2  29       26.95       26.11      7.95 o 
   4   2  29        2.22       -0.90      6.94 o 
  -4   3  29      164.02      175.45     17.42 o 
  -3   3  29       39.04       29.55     10.30 o 
  -2   3  29       15.09        4.59     12.56 o 
  -1   3  29      195.20      168.83     16.10 o 
   0   3  29      513.57      475.48     20.42 o 
   1   3  29      332.82      315.54     17.91 o 
   2   3  29        0.17        5.57     10.54 o 
   3   3  29        2.98        3.65      8.08 o 
   4   3  29       80.53       80.46      9.36 o 
  -3   4  29      244.94      312.75     22.15 o 
  -2   4  29      106.91      128.85     16.50 o 
  -1   4  29        0.28       18.49     13.50 o 
   0   4  29        1.51        7.41      9.05 o 
   1   4  29        6.90      -12.63     12.63 o 
   2   4  29      214.27      255.12     19.02 o 
  -5   0  30      126.51      129.07     17.81 o 
  -4   0  30      269.58      304.33     19.03 o 
  -3   0  30      273.87      273.46     15.75 o 
  -2   0  30       12.69        6.52      9.51 o 
  -1   0  30      248.78      255.25     13.81 o 
   0   0  30      727.09      728.51     20.23 o 
   1   0  30      656.31      691.76     20.07 o 
   2   0  30       90.73       74.65     10.48 o 
   3   0  30       59.50       40.28      9.14 o 
   4   0  30      186.99      200.92     15.81 o 
   5   0  30       80.51       57.38     10.07 o 
  -5   1  30      232.04      250.30     15.18 o 
  -4   1  30        0.52       -3.15      8.23 o 
  -3   1  30       12.93       14.08      7.79 o 
  -2   1  30     1112.72     1056.48     17.44 o 
  -1   1  30     1067.11      999.19     16.27 o 
   0   1  30        3.65        2.37      6.09 o 
   1   1  30      226.42      297.49     10.74 o 
   2   1  30       11.36       12.70      5.72 o 
   3   1  30      689.31      653.87     16.95 o 
   4   1  30       19.70       26.57     12.70 o 
   5   1  30        0.39        3.49     10.64 o 
  -5   2  30        5.28       23.11     17.28 o 
  -4   2  30      101.56      103.47     10.24 o 
  -3   2  30      261.66      220.57     12.01 o 
  -2   2  30       31.56       81.92     14.23 o 
  -1   2  30       87.66       79.37     12.62 o 
   0   2  30       33.78       56.69     12.43 o 
   1   2  30      155.86      146.65     13.11 o 
   2   2  30       40.19       60.49     11.82 o 
   3   2  30       27.30       33.37      8.30 o 
   4   2  30      141.96      107.13     13.34 o 
  -4   3  30       16.05       48.41     18.32 o 
  -3   3  30        5.14       16.99     10.10 o 
  -2   3  30       69.72       67.28     13.35 o 
  -1   3  30        0.68        4.83     11.61 o 
   0   3  30        2.80        9.20     11.02 o 
   1   3  30       33.62       39.04     12.13 o 
   2   3  30        5.97       30.03     24.43 o 
   3   3  30      178.16      162.72     10.65 o 
   4   3  30       24.02       19.48     10.42 o 
  -2   4  30      117.20       88.64     15.79 o 
  -1   4  30        0.03       16.25     12.82 o 
   0   4  30       50.94       45.82     10.28 o 
   1   4  30        0.00      -14.94     14.94 o 
   2   4  30       46.61      106.64     17.70 o 
  -5   1  31       10.92      111.88     47.01 o 
  -4   1  31       26.23        9.07      9.12 o 
  -3   1  31       65.05       62.43      9.22 o 
  -2   1  31      123.84      151.60      9.26 o 
  -1   1  31        2.05       55.02      7.58 o 
   0   1  31       11.61       25.88      6.20 o 
   1   1  31     1160.48     1181.61     18.46 o 
   2   1  31       81.45       84.37      7.75 o 
   3   1  31       25.52       48.43      9.04 o 
   4   1  31       34.64       40.37      8.23 o 
  -5   2  31        5.24        0.02     13.80 o 
  -4   2  31       17.80       24.35     10.26 o 
  -3   2  31       97.37       79.15     10.05 o 
  -2   2  31     1437.82     1233.46     31.08 o 
  -1   2  31        3.78       -3.34     11.13 o 
   0   2  31      795.51      741.70     23.41 o 
   1   2  31        0.22        8.23     10.98 o 
   2   2  31        0.07        2.03      9.44 o 
   3   2  31      111.62      116.97      9.49 o 
   4   2  31       10.50       14.60      9.52 o 
  -4   3  31       69.27       77.26     16.34 o 
  -3   3  31      113.66      102.81     11.23 o 
  -2   3  31      144.55      117.73     15.44 o 
  -1   3  31       17.16        8.61     10.85 o 
   0   3  31      121.95      135.62     14.33 o 
   1   3  31       69.70       75.51     13.69 o 
   2   3  31      179.71      190.25     11.17 o 
   3   3  31       69.79       39.63      8.12 o 
  -2   4  31       33.36       42.33     14.95 o 
  -1   4  31        1.75       19.31     13.56 o 
   0   4  31      131.36      145.78     12.08 o 
   1   4  31        0.90       -6.63     12.83 o 
   2   4  31       45.43       56.66     14.79 o 
  -5   0  32        0.01       -6.11     16.24 o 
  -4   0  32      101.74       88.00     15.37 o 
  -3   0  32      425.28      420.53     18.53 o 
  -2   0  32     1541.20     1414.98     29.01 o 
  -1   0  32        5.56       14.24      9.30 o 
   0   0  32       35.56       52.90     10.06 o 
   1   0  32      306.14      288.46     15.40 o 
   2   0  32     1391.48     1290.89     27.77 o 
   3   0  32       26.65       15.39      8.99 o 
   4   0  32       29.00       12.47     10.08 o 
   5   0  32       28.69       52.62     10.12 o 
  -5   1  32      294.03      355.87     22.99 o 
  -4   1  32        2.45       10.89      8.01 o 
  -3   1  32        2.06        9.98     10.97 o 
  -2   1  32      145.42      112.52      8.77 o 
  -1   1  32      608.82      620.00     13.97 o 
   0   1  32      264.46      288.07     10.67 o 
   1   1  32      437.76      498.77     13.20 o 
   2   1  32        0.27       10.95      6.95 o 
   3   1  32       28.43       39.26     11.49 o 
   4   1  32       72.69       90.37      9.28 o 
  -4   2  32       34.60       47.73     10.32 o 
  -3   2  32       75.19      102.44     11.00 o 
  -2   2  32       97.07      119.85     15.92 o 
  -1   2  32      135.32       96.78     12.85 o 
   0   2  32        0.24       22.95     11.59 o 
   1   2  32      209.63      234.53     15.87 o 
   2   2  32       76.68       66.96      7.36 o 
   3   2  32       10.73       22.22      7.44 o 
   4   2  32        0.00       17.78      8.96 o 
  -4   3  32       60.41       57.48     18.40 o 
  -3   3  32        5.66        0.28     19.17 o 
  -2   3  32        0.47       -7.98     14.29 o 
  -1   3  32       12.56       10.24     11.69 o 
   0   3  32       11.51        9.97     10.57 o 
   1   3  32      126.55      129.95     15.49 o 
   2   3  32       77.70       85.28     11.58 o 
   3   3  32        3.21       33.75      8.39 o 
  -2   4  32        3.27        5.37     13.96 o 
  -1   4  32        2.31       10.38     14.76 o 
   0   4  32       11.81       15.96     13.10 o 
   1   4  32       15.67       21.70     15.16 o 
   2   4  32       13.54       12.09     14.82 o 
  -5   1  33       15.00       55.02     15.89 o 
  -4   1  33       32.99       51.38     10.29 o 
  -3   1  33       83.45      121.76     15.82 o 
  -2   1  33       80.73       35.58      7.57 o 
  -1   1  33      385.57      428.13     12.37 o 
   0   1  33      290.47      294.00     11.06 o 
   1   1  33      118.23      147.66     13.42 o 
   2   1  33      270.86      203.05     16.84 o 
   3   1  33      157.39      146.30      9.48 o 
   4   1  33        0.01        5.65      7.25 o 
  -4   2  33      180.51      152.23     31.09 o 
  -3   2  33      330.29      293.54     13.67 o 
  -2   2  33        1.21       16.49     11.56 o 
  -1   2  33       57.95       65.82     12.27 o 
   0   2  33      618.06      608.99     22.74 o 
   1   2  33       29.10       35.54     10.81 o 
   2   2  33       65.71       86.91     18.29 o 
   3   2  33       92.63       78.35     15.88 o 
   4   2  33        4.38       15.19      9.78 o 
  -3   3  33        0.82       16.93     16.20 o 
  -2   3  33       32.85       43.32     13.72 o 
  -1   3  33       89.01      111.77     16.08 o 
   0   3  33       11.70        4.59     10.68 o 
   1   3  33       80.34      117.11     15.05 o 
   2   3  33       90.90      105.48     16.75 o 
   3   3  33      117.85      158.06     11.00 o 
  -2   4  33        0.59       28.72     16.05 o 
  -1   4  33       43.40       43.37     14.65 o 
   0   4  33       40.26       57.04     14.56 o 
   1   4  33      238.86      203.27     20.06 o 
  -5   0  34       54.43       64.80     18.70 o 
  -4   0  34      165.39      153.54     17.25 o 
  -3   0  34      143.76      161.32     14.68 o 
  -2   0  34      141.59      108.43     12.69 o 
  -1   0  34      898.74      907.75     23.92 o 
   0   0  34      438.39      449.88     18.01 o 
   1   0  34       91.62      115.47     11.91 o 
   2   0  34     1511.02     1440.27     30.41 o 
   3   0  34       36.08       33.33     10.22 o 
   4   0  34      288.78      266.78     16.99 o 
  -5   1  34       59.61       73.49     12.96 o 
  -4   1  34       80.54       85.96      8.48 o 
  -3   1  34      460.55      487.87     21.34 o 
  -2   1  34      148.26      113.82      8.78 o 
  -1   1  34       33.52       60.35      7.90 o 
   0   1  34      593.14      574.34     14.10 o 
   1   1  34      126.94      147.46      9.32 o 
   2   1  34       46.43       37.34      7.07 o 
   3   1  34        1.32       14.48     10.47 o 
   4   1  34       98.55       91.22     27.64 o 
  -4   2  34        9.34       52.71     21.98 o 
  -3   2  34       11.90       50.66     21.32 o 
  -2   2  34      236.86      233.59     17.71 o 
  -1   2  34      458.58      435.20     20.13 o 
   0   2  34        0.18        7.30     12.04 o 
   1   2  34        0.06        9.65     11.56 o 
   2   2  34       77.85      100.70      8.59 o 
   3   2  34        5.76       15.54     10.36 o 
   4   2  34      126.78      116.29     19.87 o 
  -3   3  34       12.25       13.53     12.09 o 
  -2   3  34       10.19        4.82     12.59 o 
  -1   3  34      198.58      221.42     19.16 o 
   0   3  34       75.48       61.77     12.42 o 
   1   3  34        7.28       10.07     11.49 o 
   2   3  34       11.86       27.97     11.89 o 
   3   3  34        0.99       65.10     14.40 o 
  -1   4  34       32.25       46.85     14.73 o 
   0   4  34        7.73        9.13     14.23 o 
   1   4  34       21.31       59.29     27.77 o 
  -4   1  35       53.15       71.87      9.26 o 
  -3   1  35        0.98       57.31     13.78 o 
  -2   1  35      149.35      141.90     15.37 o 
  -1   1  35      439.56      401.49     18.20 o 
   0   1  35       23.02       57.79      8.38 o 
   1   1  35      168.28      164.04      9.33 o 
   2   1  35       11.52       21.82      7.23 o 
   3   1  35       31.61       24.62     15.73 o 
   4   1  35        0.12       -0.44      7.42 o 
  -4   2  35       93.35      146.18     13.03 o 
  -3   2  35      350.84      326.43     14.90 o 
  -2   2  35      333.76      339.75     20.81 o 
  -1   2  35       13.17       14.03     10.83 o 
   0   2  35       30.80       28.58     11.90 o 
   1   2  35       30.17       43.43     11.98 o 
   2   2  35      116.96       98.08      8.58 o 
   3   2  35        6.29        3.82     10.72 o 
   4   2  35        4.83        1.97      7.57 o 
  -3   3  35        3.46       19.00     11.01 o 
  -2   3  35        0.75        4.19     14.37 o 
  -1   3  35      771.92      770.38     28.61 o 
   0   3  35        1.42        0.45     11.80 o 
   1   3  35        4.56       11.91     12.04 o 
   2   3  35        0.18       32.28     14.23 o 
   3   3  35       90.91      134.91     15.75 o 
  -1   4  35       11.35        9.68     14.68 o 
   0   4  35        4.54       10.25     14.43 o 
   1   4  35      164.22      216.99     27.63 o 
  -4   0  36      162.57      156.46     13.78 o 
  -3   0  36      223.09      250.48     16.83 o 
  -2   0  36      233.96      241.09     16.04 o 
  -1   0  36      113.86       92.87     12.71 o 
   0   0  36      761.36      750.04     22.88 o 
   1   0  36      107.98      101.85     11.86 o 
   2   0  36        5.75        0.57      9.68 o 
   3   0  36        5.05       -4.53     10.33 o 
   4   0  36      128.85      127.78     14.25 o 
  -4   1  36       18.36       25.06      8.45 o 
  -3   1  36       86.79       86.88     15.19 o 
  -2   1  36      836.05      697.41     25.17 o 
  -1   1  36      135.43      138.09      9.27 o 
   0   1  36       19.27       42.41      7.47 o 
   1   1  36       41.18       86.91      8.67 o 
   2   1  36       95.77       99.21      8.59 o 
   3   1  36       78.00       70.78      8.58 o 
   4   1  36        3.77       12.07     19.02 o 
  -4   2  36      140.63      135.15     13.75 o 
  -3   2  36        0.88       31.15     10.29 o 
  -2   2  36      125.52      153.68     17.66 o 
  -1   2  36       13.24        2.86     11.06 o 
   0   2  36      152.69      184.78     15.28 o 
   1   2  36        0.48        9.45     12.43 o 
   2   2  36        9.65       32.74     12.52 o 
   3   2  36       50.25       58.87     12.26 o 
  -3   3  36       15.31       40.59     12.99 o 
  -2   3  36        2.35       12.61     15.13 o 
  -1   3  36        6.37       58.26     16.90 o 
   0   3  36       22.31       19.09     13.49 o 
   1   3  36        5.71        5.26     13.44 o 
   2   3  36      185.19      232.55     18.04 o 
   3   3  36        2.89       56.68     15.21 o 
   0   4  36       24.72       36.69     15.89 o 
  -4   1  37       19.21       18.46     10.60 o 
  -3   1  37        4.79       12.62     12.58 o 
  -2   1  37        1.26       17.46     13.56 o 
  -1   1  37        8.49       21.19      7.62 o 
   0   1  37        7.66       34.64      8.25 o 
   1   1  37      269.61      321.92     21.04 o 
   2   1  37        0.02       14.89      7.15 o 
   3   1  37       15.19       43.52      8.39 o 
   4   1  37       10.31       21.88      9.69 o 
  -4   2  37       17.64       95.28     28.32 o 
  -3   2  37      136.10      165.41     13.83 o 
  -2   2  37      119.40      118.53     17.22 o 
  -1   2  37        2.75        1.78     11.76 o 
   0   2  37       15.30       31.06     12.52 o 
   1   2  37       73.65       74.08     12.92 o 
   2   2  37      105.43      112.70     14.74 o 
   3   2  37       38.91       54.34     25.76 o 
  -3   3  37      105.65       92.45     16.84 o 
  -2   3  37       77.27       72.49     16.32 o 
  -1   3  37      312.54      368.00     22.62 o 
   0   3  37        5.39        2.79     13.24 o 
   1   3  37      210.75      160.21     15.87 o 
   2   3  37      105.47      153.60     17.99 o 
  -4   0  38      224.09      258.23     19.12 o 
  -3   0  38       19.54       23.95     11.75 o 
  -2   0  38       45.83       43.47     11.52 o 
  -1   0  38       75.43       67.54     11.62 o 
   0   0  38      421.89      435.03     19.42 o 
   1   0  38     1084.89     1049.06     28.26 o 
   2   0  38      340.59      352.53     18.32 o 
   3   0  38        3.45       -8.08     10.76 o 
   4   0  38        7.33       18.50      9.96 o 
  -4   1  38       20.38       16.77     19.02 o 
  -3   1  38       59.30       60.43     12.92 o 
  -2   1  38      249.85      241.69     18.18 o 
  -1   1  38       57.56       57.37      8.56 o 
   0   1  38      388.53      411.75     13.57 o 
   1   1  38        1.54        6.49      6.92 o 
   2   1  38       27.01       28.24      9.56 o 
   3   1  38      423.44      419.60     18.24 o 
   4   1  38       11.35        4.39     10.31 o 
  -3   2  38        0.96       25.79     26.36 o 
  -2   2  38      166.70      171.73     17.99 o 
  -1   2  38       31.30       34.85     13.03 o 
   0   2  38       28.61       45.55     14.24 o 
   1   2  38      116.14      101.15     14.92 o 
   2   2  38       13.86       38.65     12.72 o 
   3   2  38        0.04       17.56     16.51 o 
  -2   3  38        0.47       26.03     14.42 o 
  -1   3  38       67.45       67.85     16.65 o 
   0   3  38       62.56       62.13     15.24 o 
   1   3  38        3.23       -1.85     13.32 o 
   2   3  38       43.66       64.30     14.61 o 
  -4   1  39       11.16       22.27     24.57 o 
  -3   1  39        0.04       16.50     12.69 o 
  -2   1  39      174.67      133.72     16.00 o 
  -1   1  39        9.16       14.47      7.69 o 
   0   1  39       76.88      107.10      9.15 o 
   1   1  39       50.74       41.95      8.08 o 
   2   1  39       32.71       39.34     19.45 o 
   3   1  39        7.23       41.51      8.37 o 
  -3   2  39        0.38       17.92     30.63 o 
  -2   2  39       18.35       32.47     13.92 o 
  -1   2  39      103.89       78.93     15.16 o 
   0   2  39      271.62      272.85     18.73 o 
   1   2  39       28.12       26.03     12.25 o 
   2   2  39        8.20       27.46     14.21 o 
   3   2  39        2.39       29.85      7.94 o 
  -2   3  39      246.01      253.59     20.58 o 
  -1   3  39       14.38       23.12     16.15 o 
   0   3  39       19.32       23.65     14.02 o 
   1   3  39       63.57       73.51     15.61 o 
   2   3  39      142.20      169.40     18.91 o 
  -4   0  40       40.16       39.43     11.15 o 
  -3   0  40      130.32      141.52     15.47 o 
  -2   0  40        1.83       -5.96     11.51 o 
  -1   0  40     1466.20     1338.11     32.59 o 
   0   0  40      325.44      303.61     18.30 o 
   1   0  40      479.51      560.37     23.11 o 
   2   0  40      369.83      338.32     18.30 o 
   3   0  40       10.76       31.16     11.11 o 
  -4   1  40       81.14       91.97     29.71 o 
  -3   1  40       64.35       71.09     15.08 o 
  -2   1  40        0.31       -7.26     13.62 o 
  -1   1  40      137.43      146.97      9.83 o 
   0   1  40        7.88       22.06      9.52 o 
   1   1  40       36.10       51.84      8.13 o 
   2   1  40        1.24        9.11     11.55 o 
   3   1  40      114.47       94.61     24.28 o 
  -3   2  40        2.67       14.34     32.04 o 
  -2   2  40      169.61      166.62     17.52 o 
  -1   2  40       27.22       -2.76     14.54 o 
   0   2  40        5.46       20.37     13.60 o 
   1   2  40       30.77       26.24     12.65 o 
   2   2  40        3.13       23.75     12.49 o 
   3   2  40       78.64       66.93     12.59 o 
  -2   3  40       28.06       97.20     18.46 o 
  -1   3  40       42.59       59.07     17.36 o 
   0   3  40       94.20       80.52     14.56 o 
   1   3  40       22.33        7.75     12.43 o 
  -3   1  41       41.25       88.66     16.19 o 
  -2   1  41      162.91      124.42     16.23 o 
  -1   1  41       32.12       38.96     12.07 o 
   0   1  41       10.62       17.52      7.76 o 
   1   1  41       35.15       49.96      9.22 o 
   2   1  41      119.32       99.97     11.73 o 
   3   1  41        3.78       -3.83     12.57 o 
  -3   2  41       18.67       33.39     31.85 o 
  -2   2  41       26.31       26.91     13.64 o 
  -1   2  41       35.49       13.03     14.10 o 
   0   2  41      118.53      181.80     17.95 o 
   1   2  41       10.19        3.45     11.87 o 
   2   2  41       36.01       28.04     12.73 o 
  -1   3  41      165.56      187.30     20.27 o 
   0   3  41       12.15       11.61     13.67 o 
   1   3  41       21.93       -0.26     14.02 o 
  -3   0  42       11.46        9.34     12.46 o 
  -2   0  42      175.20      134.49     15.71 o 
  -1   0  42      920.87      895.09     27.75 o 
   0   0  42       50.42       47.00     13.24 o 
   1   0  42      148.78      153.35     15.80 o 
   2   0  42       60.68       73.98     12.97 o 
   3   0  42       43.27        9.91     10.15 o 
  -3   1  42      258.98      270.35     20.64 o 
  -2   1  42       19.39      -12.54     14.37 o 
  -1   1  42        1.06        5.48     12.50 o 
   0   1  42       15.85       23.42      8.59 o 
   1   1  42      204.33      237.63     12.37 o 
   2   1  42      230.60      200.99     11.39 o 
   3   1  42        6.00       10.16      6.86 o 
  -3   2  42        0.09       48.54     15.46 o 
  -2   2  42        6.00       28.03     13.62 o 
  -1   2  42       61.87       61.05     15.03 o 
   0   2  42       24.63       63.30     13.99 o 
   1   2  42       12.01        1.69     12.64 o 
  -1   3  42        0.20        6.80     16.94 o 
   0   3  42        0.15        1.66     13.95 o 
  -3   1  43        1.76       40.02     15.57 o 
  -1   1  43       18.71       38.10     14.77 o 
   0   1  43      214.11      181.18     11.36 o 
   1   1  43       55.47      141.99     27.14 o 
   2   1  43        5.82       55.94      8.64 o 
   3   1  43        5.26       31.84      8.02 o 
  -2   2  43       79.34       91.18     16.19 o 
  -1   2  43       39.15       16.10     12.77 o 
   0   2  43        3.64       32.77     13.36 o 
   1   2  43       31.94       38.83     14.68 o 
   2   2  43       13.65       -2.60     12.71 o 
  -3   0  44      147.66      137.42     16.24 o 
  -1   0  44      206.87      210.23     17.13 o 
   0   0  44        6.03       16.52     13.04 o 
   1   0  44      120.77      110.20     15.43 o 
   2   0  44        5.80       15.12     12.14 o 
  -3   1  44      154.40      170.47     18.03 o 
  -1   1  44       27.99       43.25     14.08 o 
   0   1  44      115.11      111.04     12.76 o 
   1   1  44      176.66      245.36     12.87 o 
   2   1  44      304.13      328.21     15.20 o 
  -2   2  44        0.49       18.54     14.86 o 
  -1   2  44       48.46       34.63     13.32 o 
   0   2  44       24.08       39.31     15.51 o 
   1   2  44       12.83       36.25     14.71 o 
   2   2  44        0.16       -5.51     13.80 o 
  -1   1  45        1.63       21.56     12.28 o 
   0   1  45       69.43      109.25     10.51 o 
   1   1  45        4.79       18.26     20.00 o 
   2   1  45       10.44       81.53     10.07 o 
  -2   2  45       69.95      108.17     18.23 o 
  -1   2  45      115.73      105.19     17.75 o 
   0   2  45        2.63       16.46     13.35 o 
   1   2  45       11.09       23.06     14.24 o 
  -2   0  46       69.83       23.49     12.41 o 
  -1   0  46        6.42       16.67     12.62 o 
   0   0  46       78.33      116.83     15.83 o 
   1   0  46        8.10        2.07     11.58 o 
   2   0  46       30.42       32.74     12.32 o 
  -1   1  46       41.50      100.02     16.25 o 
   0   1  46      260.33      257.73     20.15 o 
   1   1  46        4.57       12.18     12.53 o 
   2   1  46        4.08       75.97      9.59 o 
   0   2  46        0.17        6.46     13.89 o 
   1   2  46        0.01       38.87     15.11 o 
  -1   1  47       13.08       45.69     15.89 o 
   0   1  47        0.54       31.28     13.96 o 
   1   1  47        3.11       -8.94      8.94 o 
  -2   0  48      405.83      325.67     21.28 o 
  -1   0  48       10.56       20.00     12.11 o 
   0   0  48        1.12       -5.84     13.50 o 
   1   0  48       38.88       71.51     15.17 o 
  -1   1  48        3.03       26.09     14.20 o 
   0   1  48      274.77      318.52     22.06 o 
   1   1  48        3.19      -12.10     12.10 o 
  -1   1  49       85.81      111.03     17.69 o 
   0   1  49       21.04       52.29     16.15 o 
   0   0  50       91.62       70.83     13.66 o 
                                                 
